# Supplementary material for: PRSS3/Mesotrypsin and kallikrein-related peptidase 5 are associated with poor prognosis and contribute to tumor cell invasion and growth in lung adenocarcinoma
Source: Sci Rep. 2019 Feb 12;9:1844. doi: 10.1038/s41598-018-38362-0 (PMC6372636; doi:10.1038/s41598-018-38362-0)
Supplement: Supplementary file 2 — Supplemental Table 1 [file 41598_2018_38362_MOESM2_ESM.xlsx]

## Sheet: bioset_details (3)
Supplemental Table 1: Genes differentially expressed by PRSS3 kd as compared to NT
Using threshold of p<0.05 and foldchange greater than 1.5 (relative to NT control), 1357 genes were identified from the Affymetrix dataset, which mapped to 1345 genes using Illumina Basespace Correlation Engine.
Symbol	Affy gene ID	Description	Fold Change (KLK5/NT)	P-Value
GRIA3	206730_at	glutamate receptor, ionotropic, AMPA 3	15.3699	0.0283
AJ431619	1561765_at		-13.0503	0.0079
BF059276	228740_at		12.5409	0.005
1554507_at	1554507_at		12.4597	0.0499
AA476583	244613_at		12.066	0.0201
BC042020	1563055_at		11.8039	0.0076
COL14A1	216865_at	collagen, type XIV, alpha 1	-11.459	0.0006
CCDC69	1553102_a_at	coiled-coil domain containing 69	11.3732	0.0197
LOC100506926	243494_at	uncharacterized LOC100506926	10.9455	0.0305
PABPC5	233136_at	poly(A) binding protein, cytoplasmic 5	-10.7679	0.0235
ANKRD45	236421_at	ankyrin repeat domain 45	10.6331	0.0259
1556300_s_at	1556300_s_at		-10.4759	0.0499
SEMA3A	244163_at	sema domain, immunoglobulin domain (Ig), short basic domain, secreted, (semaphorin) 3A	-10.1701	0.0008
K00627	217126_at		10.0611	0.0239
AU143876	233012_at		9.7498	0.0005
1569178_at	1569178_at		-9.7049	0.0023
AA203121	1559172_at		-9.5456	8.1e-05
EML5	1570393_at	echinoderm microtubule associated protein like 5	-9.4497	0.0002
ST8SIA3	208065_at	ST8 alpha-N-acetyl-neuraminide alpha-2,8-sialyltransferase 3	9.4013	0.0016
BC043591	1562656_at		-9.3168	0.0167
AW665177	237608_at		-9.3141	0.0044
AW236793	240812_at		9.3036	0.0304
PRSS3	207463_x_at	protease, serine, 3	-9.1513	9.1e-07
1559289_at	1559289_at		8.9721	0.0425
MGAT4C	207447_s_at	mannosyl (alpha-1,3-)-glycoprotein beta-1,4-N-acetylglucosaminyltransferase, isozyme C (putative)	-8.9575	0.0063
BC030741	1561564_at		8.7346	0.0207
LOC339593	1564049_at	uncharacterized LOC339593	8.6954	0.0289
RP1L1	1555245_s_at	retinitis pigmentosa 1-like 1	8.3433	0.0176
FLJ30838	1557472_a_at	uncharacterized LOC400955	8.1523	0.0137
ZMAT1	241328_at	zinc finger, matrin-type 1	-8.0768	0.0133
ZNF44	228718_at	zinc finger protein 44	8.0544	0.0174
FLJ32742	1553467_at	uncharacterized locus FLJ32742	7.8499	0.0097
NETO1	1552904_at	neuropilin (NRP) and tolloid (TLL)-like 1	7.7241	0.0113
TRAV13-1	217394_at	T cell receptor alpha variable 13-1	-7.7038	0.0106
BC034050	1566846_at		7.6727	0.0079
AVPR1A	206252_s_at	arginine vasopressin receptor 1A	7.6065	0.0003
LOC100507073	233172_at	uncharacterized LOC100507073	7.5998	0.0098
Y16185	1567380_at		-7.4339	0.0457
ABCB4	207819_s_at	ATP-binding cassette, sub-family B (MDR/TAP), member 4	-7.4076	0.0006
ADRA2A	209869_at	adrenoceptor alpha 2A	7.3762	0.0126
BC038572	1562893_at		7.2537	0.0223
1561899_at	1561899_at		-7.2379	0.0408
MIR181A2HG	232478_at	MIR181A2 host gene (non-protein coding)	-7.2219	0.0021
1568488_at	1568488_at		-7.1634	0.0294
SLCO2B1	203472_s_at	solute carrier organic anion transporter family, member 2B1	-7.1591	0.0179
FCN2	207804_s_at	ficolin (collagen/fibrinogen domain containing lectin) 2 (hucolin)	7.1373	0.0024
BC009366	1555174_at		-7.1128	0.0024
CHRM2	221330_at	cholinergic receptor, muscarinic 2	-6.9762	7.2e-05
GSN	227957_at	gelsolin	6.935	0.0012
BC020420	1570136_at		6.8635	0.0117
LOC100505633	238901_at	uncharacterized LOC100505633	-6.8196	0.0027
1559420_x_at	1559420_x_at		-6.7824	0.0015
ZPBP2	231442_at	zona pellucida binding protein 2	6.7143	0.008
TRIM2	214248_s_at	tripartite motif containing 2	-6.6876	0.0038
ATP4B	207546_at	ATPase, H+/K+ exchanging, beta polypeptide	-6.6527	0.0013
BF509294	244796_at		6.6513	0.0233
1556653_at	1556653_at		-6.6079	0.0206
220619_at	220619_at		-6.5629	0.0073
AF086007	1556813_at		6.5598	0.0007
DCDC5	232603_at	doublecortin domain containing 5	-6.5553	0.0064
CSPG4	204736_s_at	chondroitin sulfate proteoglycan 4	6.5326	0.0231
215915_at	215915_at		6.5289	0.0004
RXFP1	238206_at	relaxin/insulin-like family peptide receptor 1	6.5171	0.0196
CLCA2	206164_at	chloride channel accessory 2	-6.4177	0.0029
TEX14	221035_s_at	testis expressed 14	6.4026	0.0242
LOC285692	1568739_at	uncharacterized LOC285692	6.3919	0.0057
R30930	237043_at		-6.368	0.0065
LOC143188	234054_at	uncharacterized LOC143188	6.36	0.0021
H06831	240124_at		6.333	0.0001
231080_at	231080_at		6.3099	0.0163
1561501_s_at	1561501_s_at		-6.2618	0.0039
DGCR7	1566037_at	DiGeorge syndrome critical region gene 7	-6.2485	0.0142
DEFB106A	1552412_a_at	defensin, beta 106A	6.2292	0.0106
BC021687	1559282_at		6.2038	0.0388
TMEM132B	236824_at	transmembrane protein 132B	6.1825	0.0024
R01161	244651_at		6.175	0.0356
AW026963	240195_at		6.1035	0.0214
LOC646241	1561027_at	uncharacterized LOC646241	-6.0899	0.0362
1561693_at	1561693_at		6.0258	0.0263
AW117229	243581_at		6.0113	0.0483
1554862_at	1554862_at		6.0023	0.0203
C8orf46	229430_at	chromosome 8 open reading frame 46	-5.9844	0.0062
Hs.684038	1566161_at		-5.9561	0.0416
BC043294	1561513_at		5.8715	0.0026
ATF7	235160_at	activating transcription factor 7	-5.8578	0.0023
1558470_at	1558470_at		-5.8149	0.0297
AI913573	240811_at		5.7707	0.0156
ZNF564	234251_at	zinc finger protein 564	-5.7543	0.0177
216156_at	216156_at		-5.7413	0.0088
PRSS3	213421_x_at	protease, serine, 3	-5.7412	0.0005
PIDD	219019_at	p53-induced death domain protein	-5.731	0.0004
FAM13C	214914_at	family with sequence similarity 13, member C	-5.719	0.0118
ZNF517	241112_at	zinc finger protein 517	5.686	0.0475
LMO4	227155_at	LIM domain only 4	-5.66	0.0351
CLEC10A	206682_at	C-type lectin domain family 10, member A	5.5809	0.0139
1568672_at	1568672_at		5.5644	0.0153
BC039388	1560257_at		-5.5615	0.0251
PCDHGC4	231754_at	protocadherin gamma subfamily C, 4	-5.5279	0.0022
SEPP1	231669_at	selenoprotein P, plasma, 1	5.5226	0.0141
KALRN	236651_at	kalirin, RhoGEF kinase	-5.4996	0.0001
C4orf17	223990_at	chromosome 4 open reading frame 17	5.4414	0.0102
AI309861	236952_at		-5.4299	0.0021
BE675415	237104_at		-5.4088	0.0446
Hs.658336	243605_at		-5.3998	0.0496
CCL27	207955_at	chemokine (C-C motif) ligand 27	-5.3834	0.0049
AA121271	244405_s_at		-5.3804	0.002
SLC4A9	224053_s_at	solute carrier family 4, sodium bicarbonate cotransporter, member 9	5.3621	0.0316
ARAP2	242402_x_at	ArfGAP with RhoGAP domain, ankyrin repeat and PH domain 2	5.3273	0.0315
WBSCR22	231415_at	Williams Beuren syndrome chromosome region 22	5.3216	0.0095
AI246001	241229_at		5.2689	0.0015
CR2	205544_s_at	complement component (3d/Epstein Barr virus) receptor 2	5.2583	0.0055
B3GALT2	210121_at	UDP-Gal:betaGlcNAc beta 1,3-galactosyltransferase, polypeptide 2	5.2402	0.0069
AL049252	216478_at		5.2185	0.0409
BC042016	1561741_at		5.2161	0.0159
SCG3	219196_at	secretogranin III	5.2053	0.0106
RAPH1	1552482_at	Ras association (RalGDS/AF-6) and pleckstrin homology domains 1	5.1913	0.0047
ATP8B2	226771_at	ATPase, aminophospholipid transporter, class I, type 8B, member 2	-5.1718	0.023
FMO3	40665_at	flavin containing monooxygenase 3	-5.1705	0.0046
TYROBP	204122_at	TYRO protein tyrosine kinase binding protein	-5.1485	0.0044
LOC100499489	228207_at	uncharacterized LOC100499489	-5.1428	0.004
SIRPD	232891_at	signal-regulatory protein delta	-5.1406	0.0499
233600_at	233600_at		5.102	0.0134
MGC12916	224508_at	uncharacterized protein MGC12916	5.102	0.0125
DEFB122	1562167_a_at	defensin, beta 122 (pseudogene)	5.1006	0.0173
223030_at	223030_at		5.0735	0.0438
HAPLN1	230895_at	hyaluronan and proteoglycan link protein 1	5.0616	0.0063
BC036311	1570050_at		5.0382	0.0111
AL833615	1565830_at		-5.0207	0.0116
HGD	237029_at	homogentisate 1,2-dioxygenase	-5.0119	0.007
BC038182	1570022_at		5.0072	0.0029
BC041911	1562431_x_at		4.961	0.0034
DACT1	219179_at	dapper, antagonist of beta-catenin, homolog 1 (Xenopus laevis)	-4.9605	0.0316
SULT1C2	205343_at	sulfotransferase family, cytosolic, 1C, member 2	4.942	0.0331
MAATS1	1561429_a_at	MYCBP/AMY-1-associated, testis expressed 1	-4.9244	0.0041
LINC00514	1564122_at	long intergenic non-protein coding RNA 514	4.9129	0.0248
ALOX15B	1555416_a_at	arachidonate 15-lipoxygenase, type B	-4.874	0.0105
BC040327	1562610_at		4.8716	0.0027
AI040305	241780_at		4.8635	0.0124
EPB41L4A	220120_s_at	erythrocyte membrane protein band 4.1 like 4A	4.8589	0.0318
AA018777	217582_at		4.8557	0.006
LOC283038	1557591_at	uncharacterized LOC283038	-4.8442	0.0409
1567022_at	1567022_at		-4.8397	0.02
AL832295	1561740_at		4.8389	0.0167
AL832223	1563677_at		4.8227	0.0373
LOC100505989	238103_at	uncharacterized LOC100505989	-4.7894	0.0337
FHL1	210299_s_at	four and a half LIM domains 1	-4.7776	0.0382
SULF1	212353_at	sulfatase 1	4.7756	0.0071
UBXN10	232109_at	UBX domain protein 10	-4.7714	0.0002
GHSR	237101_at	growth hormone secretagogue receptor	-4.7689	0.0274
SSU72P3	234470_at	SSU72 RNA polymerase II CTD phosphatase homolog (S. cerevisiae) pseudogene 3	-4.7396	0.043
LHFPL3-AS1	1554301_at	LHFPL3 antisense RNA 1	4.733	0.0071
HHATL	223572_at	hedgehog acyltransferase-like	4.7255	0.0241
LOC100505776	241291_at	uncharacterized LOC100505776	4.7038	0.016
NTS	206291_at	neurotensin	4.6953	0.0075
DISC1	206090_s_at	disrupted in schizophrenia 1	-4.6829	0.0181
1559763_at	1559763_at		-4.6662	0.0338
MPP7	238451_at	membrane protein, palmitoylated 7 (MAGUK p55 subfamily member 7)	-4.6598	0.0184
BC036598	1566688_at		-4.6595	0.0208
TRAF3IP3	240265_at	TRAF3 interacting protein 3	4.6559	0.0496
BC036519	1569764_at		-4.6525	0.0094
PNLIPRP1	206694_at	pancreatic lipase-related protein 1	4.6511	0.0025
PAX8	207924_x_at	paired box 8	4.6491	0.0045
AW295235	238266_at		4.6484	0.0015
AI344149	238371_s_at		-4.6044	0.0005
MMP1	204475_at	matrix metallopeptidase 1 (interstitial collagenase)	4.5958	0.0313
LOC550113	1556992_at	uncharacterized LOC550113	4.5912	0.0062
UGT8	208358_s_at	UDP glycosyltransferase 8	4.5864	0.0031
SYT5	206162_x_at	synaptotagmin V	-4.5777	0.0275
216419_at	216419_at		4.5588	0.0044
1561177_at	1561177_at		4.5541	0.0448
LOC100996321	241101_at	uncharacterized LOC100996321	-4.5336	0.0077
VN1R2	1553549_at	vomeronasal 1 receptor 2	-4.5279	0.0126
LOC100505797	243742_at	uncharacterized LOC100505797	-4.5095	0.0173
RNF32	232830_at	ring finger protein 32	-4.5052	0.0279
1555353_at	1555353_at		4.5036	0.0078
CA310606	1555855_at		-4.4938	0.001
AI637873	241589_at		-4.4934	0.001
214370_at	214370_at		4.4857	0.0461
PRDM16	220928_s_at	PR domain containing 16	-4.4829	0.0021
ZNF708	239482_x_at	zinc finger protein 708	4.4631	0.033
SPATA1	221057_at	spermatogenesis associated 1	-4.4255	0.0224
BC028598	1568722_at		4.421	0.0325
AI680875	237084_at		4.4196	0.0164
HNRNPA1L2	238696_at	heterogeneous nuclear ribonucleoprotein A1-like 2	-4.4182	0.0284
AI821578	241042_at		-4.4011	0.0072
ATG10	243477_at	autophagy related 10	-4.3972	0.008
GPR77	221149_at	G protein-coupled receptor 77	-4.3938	0.0283
PLA2R1	207415_at	phospholipase A2 receptor 1, 180kDa	-4.389	0.0414
MEF2C	207968_s_at	myocyte enhancer factor 2C	4.3863	0.0469
DNM1P41	232143_at	DNM1 pseudogene 41	4.3579	0.0118
C12orf75	225105_at	chromosome 12 open reading frame 75	-4.352	0.0146
235641_at	235641_at		-4.3374	0.0128
229993_at	229993_at		4.3347	0.0188
AI857412	230984_s_at		4.3277	0.0463
AW295933	244138_at		-4.3233	0.0243
224183_at	224183_at		4.3168	0.0056
NLGN4Y	1554125_a_at	neuroligin 4, Y-linked	-4.3048	0.0084
LY6G6E	221338_at	lymphocyte antigen 6 complex, locus G6E (pseudogene)	-4.288	0.0484
LOC51145	220752_at	erythrocyte transmembrane protein	-4.2837	0.0128
PPP4R1L	233069_at	protein phosphatase 4, regulatory subunit 1-like	-4.2802	0.0087
TFEC	206715_at	transcription factor EC	-4.2763	0.0065
235988_at	235988_at		-4.2689	0.0027
BNC2	235723_at	basonuclin 2	4.26	0.0299
IFI16	208965_s_at	interferon, gamma-inducible protein 16	-4.2426	0.0003
AL832995	1561486_at		-4.2039	0.0193
CD160	207840_at	CD160 molecule	4.2005	0.0378
LOC100132025	1561170_at	transmembrane domain-containing protein ENSP00000320207-like	4.1943	0.0057
213183_s_at	213183_s_at		-4.1901	0.0091
TRPM3	1554722_at	transient receptor potential cation channel, subfamily M, member 3	4.1665	0.0276
1555055_at	1555055_at		-4.1651	0.0274
AL080233	217012_at		4.1644	0.0351
LOC286184	1560337_at	uncharacterized LOC286184	-4.1524	0.0186
AK026500	1560154_a_at		4.1469	0.0329
DBIL5P2	224258_at	diazepam binding inhibitor-like 5 pseudogene 2	4.1423	0.0389
AI024328	244879_at		4.1364	0.021
PRRT1	231739_at	proline-rich transmembrane protein 1	-4.1277	0.0221
LST1	210629_x_at	leukocyte specific transcript 1	-4.119	0.0131
AL833585	1564003_at		4.1153	0.026
NM_002244	208566_at		4.1151	0.0357
DPYSL4	205492_s_at	dihydropyrimidinase-like 4	-4.0973	0.0348
AA885523	241251_at		4.0972	0.0333
AI192486	1556593_s_at		4.0914	0.0173
ATP8A2	219659_at	ATPase, aminophospholipid transporter, class I, type 8A, member 2	4.0812	0.0492
FGL2	227265_at	fibrinogen-like 2	4.074	0.0484
BC042983	1561262_at		-4.0666	0.0497
LOC150568	230495_at	uncharacterized LOC150568	-4.0641	0.0168
BC036252	1559533_at		4.0629	0.0214
HECW1-IT1	1560950_at	HECW1 intronic transcript 1 (non-protein coding)	4.0589	0.0193
214065_s_at	214065_s_at		-4.0518	0.0208
POU6F1	216330_s_at	POU class 6 homeobox 1	4.0476	0.0387
Hs.636463	235671_at		-4.0455	0.0014
FAM71D	1552839_at	family with sequence similarity 71, member D	-4.0394	0.004
DSG1	206642_at	desmoglein 1	4.0393	0.0102
1560220_a_at	1560220_a_at		-4.0211	0.0135
214851_at	214851_at		-4.0138	0.0161
TAF4	208545_x_at	TAF4 RNA polymerase II, TATA box binding protein (TBP)-associated factor, 135kDa	4.0123	0.0115
YPEL2	227020_at	yippee-like 2 (Drosophila)	-4.0062	0.0231
SYCP2	206546_at	synaptonemal complex protein 2	-4.0034	0.0293
BNC2	220272_at	basonuclin 2	-4.0016	0.0499
NFASC	213438_at	neurofascin	3.996	0.0221
208525_s_at	208525_s_at		-3.9936	0.0266
LOC285286	243954_at	uncharacterized LOC285286	3.9864	0.0002
NPPC	221348_at	natriuretic peptide C	3.9731	0.0145
LOC100506142	1556662_at	uncharacterized LOC100506142	-3.9678	0.0304
ZNF677	238254_at	zinc finger protein 677	-3.9665	0.0191
C1orf98	1562909_at	chromosome 1 open reading frame 98	3.9637	0.0167
IHH	229358_at	Indian hedgehog	3.9628	0.0398
TSHZ2	243940_at	teashirt zinc finger homeobox 2	-3.9617	0.0427
224133_at	224133_at		3.952	0.013
MTBP	233211_at	Mdm2, transformed 3T3 cell double minute 2, p53 binding protein (mouse) binding protein, 104kDa	-3.9479	0.0381
CATX-1	234705_at	uncharacterized LOC100506513	3.9411	0.044
PPM1K	244011_at	protein phosphatase, Mg2+/Mn2+ dependent, 1K	3.9393	0.0137
1560908_at	1560908_at		-3.935	0.0091
SLC35G3	1553471_at	solute carrier family 35, member G3	-3.9327	0.014
WFDC8	215276_at	WAP four-disulfide core domain 8	-3.9209	0.0345
LRRK2	229584_at	leucine-rich repeat kinase 2	-3.9208	0.0018
EDARADD	1553430_a_at	EDAR-associated death domain	-3.9171	0.0346
222332_at	222332_at		-3.9039	0.0413
UPK1B	210065_s_at	uroplakin 1B	-3.9038	0.0292
AF085947	1561956_at		-3.8971	0.0116
228784_at	228784_at		-3.8898	0.0183
CD86	210895_s_at	CD86 molecule	-3.8792	0.0414
GRIK1	207242_s_at	glutamate receptor, ionotropic, kainate 1	3.8772	0.0341
SMARCB1	228898_s_at	SWI/SNF related, matrix associated, actin dependent regulator of chromatin, subfamily b, member 1	3.8676	0.0245
TPTE2P2	1556876_s_at	transmembrane phosphoinositide 3-phosphatase and tensin homolog 2 pseudogene 2	3.8638	0.0251
AW205381	239986_at		3.8553	0.0299
241496_at	241496_at		3.8551	0.0326
LOC400456	1562901_at	uncharacterized LOC400456	-3.8539	0.0196
BC036321	1561237_at		-3.8527	0.0303
KRT83	207669_at	keratin 83	3.8518	0.0422
IGJ	212592_at	immunoglobulin J polypeptide, linker protein for immunoglobulin alpha and mu polypeptides	-3.8476	0.041
CACNA1C	208020_s_at	calcium channel, voltage-dependent, L type, alpha 1C subunit	3.8432	0.0409
AL833566	1563958_at		3.8408	0.0451
LILRA1	210660_at	leukocyte immunoglobulin-like receptor, subfamily A (with TM domain), member 1	-3.8352	0.0419
PRSS3P2	215395_x_at	protease, serine, 3 pseudogene 2	-3.8304	0.0002
SPATA6L	1554708_s_at	spermatogenesis associated 6-like	-3.8127	0.0492
WFDC2	1553089_a_at	WAP four-disulfide core domain 2	-3.8018	0.0382
CADM1	209031_at	cell adhesion molecule 1	3.8002	0.0087
BC021164	1564389_at		3.7965	0.0219
ARID1B	1566991_at	AT rich interactive domain 1B (SWI1-like)	-3.79	0.035
Hs.608664	240605_at		-3.7899	0.0463
FAM71F1	231466_at	family with sequence similarity 71, member F1	3.7896	0.0138
Hs.435736	242104_at		-3.7845	0.0257
231417_at	231417_at		3.7811	0.0237
LINC00312	240306_at	long intergenic non-protein coding RNA 312	-3.7691	0.0343
DOCK9-AS2	231062_at	DOCK9 antisense RNA 2	-3.7689	0.0019
IGSF22	1553857_at	immunoglobulin superfamily, member 22	3.759	0.0465
ANK2	202920_at	ankyrin 2, neuronal	-3.7477	0.0038
216011_at	216011_at		3.7434	0.0194
W79740	1556823_s_at		3.7417	0.0145
1556334_s_at	1556334_s_at		3.7416	0.0177
SOX11	204915_s_at	SRY (sex determining region Y)-box 11	3.7416	0.0368
KIAA1967	221070_s_at	KIAA1967	3.7334	0.0247
MUC13	222712_s_at	mucin 13, cell surface associated	-3.7263	0.0294
BC036345	1562491_at		-3.7239	0.037
SPATA4	231178_at	spermatogenesis associated 4	-3.7203	0.019
214704_at	214704_at		-3.72	0.0049
AI056879	241064_at		3.7191	0.0442
1556599_s_at	1556599_s_at		3.7149	0.0391
TPH2	1555332_at	tryptophan hydroxylase 2	-3.7053	0.0026
Z82180	217215_s_at		-3.6925	0.0283
1568765_at	1568765_at		3.689	0.0356
GP2	208473_s_at	glycoprotein 2 (zymogen granule membrane)	-3.6851	0.0355
216571_at	216571_at		3.6851	0.0058
WNT6	221609_s_at	wingless-type MMTV integration site family, member 6	-3.6826	0.0162
CYP2C9	220017_x_at	cytochrome P450, family 2, subfamily C, polypeptide 9	-3.6756	0.0035
MTUS2	214961_at	microtubule associated tumor suppressor candidate 2	3.6748	0.0171
CDH19	206898_at	cadherin 19, type 2	-3.6743	0.039
215550_at	215550_at		-3.6731	0.0416
OR2H2	208573_s_at	olfactory receptor, family 2, subfamily H, member 2	3.668	0.037
WISP2	205792_at	WNT1 inducible signaling pathway protein 2	3.6639	0.0124
AF086041	1556812_a_at		-3.6615	0.0465
AI963150	243034_at		-3.6597	0.0193
AF113688	1570621_at		3.6592	0.0291
AL133564	234010_at		3.6576	0.0124
GIMAP7	228071_at	GTPase, IMAP family member 7	-3.6556	0.0358
GPR171	207651_at	G protein-coupled receptor 171	3.6457	0.0406
PANX3	240955_at	pannexin 3	3.6446	0.0316
SYDE2	1560101_at	synapse defective 1, Rho GTPase, homolog 2 (C. elegans)	-3.6435	0.035
LOC389906	222196_at	zinc finger protein 839 pseudogene	-3.6424	0.0197
BC040238	1561229_at		3.6224	0.0495
LXN	218729_at	latexin	3.6169	0.0479
TRMT10B	240166_x_at	tRNA methyltransferase 10 homolog B (S. cerevisiae)	-3.6097	0.0104
INTS9	237286_at	integrator complex subunit 9	3.6058	0.022
SPRY4-IT1	1566968_at	SPRY4 intronic transcript 1 (non-protein coding)	3.5999	0.0115
RUNX1T1	242845_at	runt-related transcription factor 1; translocated to, 1 (cyclin D-related)	3.5954	0.0393
C6orf123	207698_at	chromosome 6 open reading frame 123	3.5945	0.0175
238183_at	238183_at		-3.5945	0.0042
Hs.345028	1556655_s_at		3.594	0.0299
237993_at	237993_at		3.5936	0.048
AL833559	1562232_at		3.5876	0.0072
VN1R5	1553550_at	vomeronasal 1 receptor 5 (gene/pseudogene)	3.5723	0.0253
PSG1	208257_x_at	pregnancy specific beta-1-glycoprotein 1	3.5677	0.0445
AW137094	231409_at		-3.5674	0.0381
222374_at	222374_at		-3.5656	0.0469
BC036431	1562895_at		-3.5655	0.0282
TRDMT1	243504_at	tRNA aspartic acid methyltransferase 1	-3.5542	0.0436
AI220369	237738_at		-3.5444	0.0213
IL17RC	221926_s_at	interleukin 17 receptor C	-3.541	0.0008
OSBPL5	233734_s_at	oxysterol binding protein-like 5	-3.5409	0.029
AF090893	1565788_at		-3.5358	0.0346
ASPA	206030_at	aspartoacylase	-3.525	0.0495
ARHGAP22-IT1	1556460_a_at	ARHGAP22 intronic transcript 1 (non-protein coding)	-3.5221	0.0253
BE223030	213841_at		3.5184	0.0145
AW052186	239942_at		-3.515	0.0368
APOL4	224491_at	apolipoprotein L, 4	3.512	0.0209
PLXNA4	228104_at	plexin A4	-3.5061	0.0052
AI694242	240045_at		3.4993	0.0021
ZDHHC21	233216_at	zinc finger, DHHC-type containing 21	3.4991	0.039
LOC100287483	217327_at	transcription elongation factor B (SIII), polypeptide 1 pseudogene	-3.4981	0.0143
BOC	230035_at	Boc homolog (mouse)	-3.4827	0.0164
CPM	235019_at	carboxypeptidase M	-3.4758	0.0172
212029_s_at	212029_s_at		-3.4668	0.0368
SLC12A4	209402_s_at	solute carrier family 12 (potassium/chloride transporters), member 4	-3.4636	0.022
KCNG3	1552898_a_at	potassium voltage-gated channel, subfamily G, member 3	3.4607	0.0012
CXCR5	206126_at	chemokine (C-X-C motif) receptor 5	3.4576	0.0121
LOC339666	1562841_at	uncharacterized LOC339666	-3.451	0.03
T23546	231160_at		-3.4495	0.0278
TP73-AS1	213339_at	TP73 antisense RNA 1	3.4398	0.0136
AL050132	233522_at		3.4337	0.0351
237442_at	237442_at		3.4334	0.0223
IRAK2	1553740_a_at	interleukin-1 receptor-associated kinase 2	-3.4315	0.0308
LINC00355	243986_at	long intergenic non-protein coding RNA 355	3.422	0.0093
Hs.128770	241668_s_at		3.4178	0.0261
DIO3OS	223757_at	DIO3 opposite strand/antisense RNA	3.4152	0.0304
INPP5J	213651_at	inositol polyphosphate-5-phosphatase J	-3.4102	0.0006
J04168	211567_at		3.4023	0.0075
RBFOX1	1553422_s_at	RNA binding protein, fox-1 homolog (C. elegans) 1	3.3869	0.0186
SOX17	219993_at	SRY (sex determining region Y)-box 17	3.3868	0.0058
C22orf34	235839_at	chromosome 22 open reading frame 34	-3.3859	0.0147
FAM75E1	1559559_at	family with sequence similarity 75, member E1	3.3815	0.012
D25272	217438_at		-3.3803	0.0297
PPBPP2	208346_at	pro-platelet basic protein pseudogene 2	3.3791	0.0366
238808_at	238808_at		-3.3787	0.0089
HSPA12B	229172_at	heat shock 70kD protein 12B	-3.3757	0.0127
AF055018	215968_at		-3.3699	0.0491
234103_at	234103_at		3.3619	0.0445
SPTBN5	220067_at	spectrin, beta, non-erythrocytic 5	3.3575	0.0335
RBPJL	221377_s_at	recombination signal binding protein for immunoglobulin kappa J region-like	3.3446	0.0179
LOC100129722	238093_at	uncharacterized LOC100129722	-3.3321	0.0379
ACSM2A	241914_s_at	acyl-CoA synthetase medium-chain family member 2A	3.3318	0.0282
BC043519	1562696_at		3.3229	0.04
PGBD5	219225_at	piggyBac transposable element derived 5	3.3227	0.016
SOX18	219568_x_at	SRY (sex determining region Y)-box 18	3.3182	0.0173
RHD	210429_at	Rh blood group, D antigen	3.3116	0.0098
BC035211	1562750_at		-3.3049	0.0452
ARPP21	1556598_at	cAMP-regulated phosphoprotein, 21kDa	-3.3042	0.0078
CELF5	232416_at	CUGBP, Elav-like family member 5	3.2985	0.0177
AW629304	235922_at		3.2891	0.0369
DNAH12	1563097_at	dynein, axonemal, heavy chain 12	-3.289	0.0366
CARS2	237555_at	cysteinyl-tRNA synthetase 2, mitochondrial (putative)	3.2869	0.048
BF112253	241022_at		-3.2798	0.0174
BG149297	236964_at		3.2781	0.0354
GMNC	1569616_at	geminin coiled-coil domain containing	3.2647	0.0462
Hs.687727	241184_x_at		-3.2618	0.0443
IGLV3-21	215379_x_at	immunoglobulin lambda variable 3-21	-3.2599	0.0473
BG150083	236687_at		3.2554	0.0103
GPC2	239422_at	glypican 2	3.2532	0.03
TSPEAR	1552570_at	thrombospondin-type laminin G domain and EAR repeats	3.2507	0.0384
MYH8	34471_at	myosin, heavy chain 8, skeletal muscle, perinatal	3.2459	0.0495
AF289615	1570409_x_at		3.2427	0.0344
COL4A4	214602_at	collagen, type IV, alpha 4	3.2342	0.0147
HLA-DPA2	216631_s_at	major histocompatibility complex, class II, DP alpha 2 (pseudogene)	-3.2307	0.0123
BE467801	237258_at		3.2265	0.0126
BC035642	1561029_at		3.2255	0.0153
PKLR	222078_at	pyruvate kinase, liver and RBC	3.2255	0.0456
DLG2	228973_at	discs, large homolog 2 (Drosophila)	3.2174	0.0279
228669_x_at	228669_x_at		3.2107	0.0436
CYP3A43	211442_x_at	cytochrome P450, family 3, subfamily A, polypeptide 43	3.2071	0.01
RHAG	206146_s_at	Rh-associated glycoprotein	-3.2051	0.0209
AL080077	233909_at		-3.2033	0.0184
ARL4D	203587_at	ADP-ribosylation factor-like 4D	-3.2013	0.0302
HGSNAT	227564_at	heparan-alpha-glucosaminide N-acetyltransferase	3.1993	0.0306
PPIL2	223999_at	peptidylprolyl isomerase (cyclophilin)-like 2	-3.1951	0.0468
LOC100288432	230632_at	uncharacterized LOC100288432	3.191	0.0066
ASB10	1564537_a_at	ankyrin repeat and SOCS box containing 10	3.19	0.0364
AL050072	233619_at		3.1889	0.0341
AMBN	221114_at	ameloblastin (enamel matrix protein)	3.1826	0.0489
NCR1	217095_x_at	natural cytotoxicity triggering receptor 1	-3.1802	0.0431
DGCR14	239730_at	DiGeorge syndrome critical region gene 14	-3.1754	0.0339
TRAV13-2	215796_at	T cell receptor alpha variable 13-2	3.151	0.0439
KDM4D	220278_at	lysine (K)-specific demethylase 4D	3.1366	0.0192
TMEM169	228981_at	transmembrane protein 169	-3.1362	0.0211
HAS3	223541_at	hyaluronan synthase 3	3.1319	0.0215
1567540_at	1567540_at		-3.1208	0.0212
1566630_at	1566630_at		3.1199	0.0382
AL833413	1563886_at		-3.0994	0.012
TRBV10-2	211608_at	T cell receptor beta variable 10-2	3.0939	0.0298
AI038615	242107_x_at		3.0922	0.0472
AA053967	215059_at		-3.0879	0.0498
TMEM75	1559611_at	transmembrane protein 75	-3.0741	0.0318
217634_at	217634_at		-3.0734	0.0466
KCNU1	237273_at	potassium channel, subfamily U, member 1	-3.0724	0.036
AF086199	1560887_a_at		3.069	0.038
WDR72	236741_at	WD repeat domain 72	3.0652	0.0137
LGI4	242670_at	leucine-rich repeat LGI family, member 4	-3.0623	0.0067
TINAG	223782_s_at	tubulointerstitial nephritis antigen	3.0621	0.0487
UBE3B	227914_s_at	ubiquitin protein ligase E3B	-3.0608	0.0056
UCP3	219827_at	uncoupling protein 3 (mitochondrial, proton carrier)	-3.0596	0.0377
ACTL6B	206013_s_at	actin-like 6B	3.0562	0.0029
BC013942	1569344_a_at		3.0529	0.0327
NPVF	221322_at	neuropeptide VF precursor	3.0477	0.0404
SDCBP2-AS1	236669_at	SDCBP2 antisense RNA 1	3.0461	0.0169
AL137390	234288_at		-3.0371	0.026
BC020775	1569624_at		-3.036	0.0391
RGSL1	211446_at	regulator of G-protein signaling like 1	3.0332	0.0352
NOL4	206045_s_at	nucleolar protein 4	-3.0299	0.0318
MXD4	210778_s_at	MAX dimerization protein 4	-3.0269	0.0322
BC043411	1559462_at		3.0269	0.0365
AA625564	241090_at		3.0254	0.049
ZIC5	1552938_at	Zic family member 5	3.0186	0.0269
NR3C2	205259_at	nuclear receptor subfamily 3, group C, member 2	-3.0156	0.0307
216904_at	216904_at		-3.0148	0.0468
LRRC15	213909_at	leucine rich repeat containing 15	-3.0114	0.0311
1566099_at	1566099_at		3.0103	0.0374
BC031108	1555085_at		-3.0045	0.0423
DKK3	230508_at	dickkopf 3 homolog (Xenopus laevis)	-3.0045	0.0131
ODF3	1553051_s_at	outer dense fiber of sperm tails 3	-3.001	0.0336
SERPINB10	214539_at	serpin peptidase inhibitor, clade B (ovalbumin), member 10	2.996	0.0336
232400_at	232400_at		2.9952	0.0176
TAGAP	1552541_at	T-cell activation RhoGTPase activating protein	2.9913	0.0055
HOPX	211597_s_at	HOP homeobox	-2.9898	0.0039
AI590198	243418_at		2.9867	0.0149
KCP	1557621_at	kielin/chordin-like protein	2.9844	0.0492
224080_at	224080_at		-2.9759	0.0321
PRKCE	206248_at	protein kinase C, epsilon	2.9735	0.0466
SGPP2	244780_at	sphingosine-1-phosphate phosphatase 2	-2.962	0.0112
PRH1	205272_s_at	proline-rich protein HaeIII subfamily 1	2.9618	0.0174
LOC145945	232577_at	uncharacterized LOC145945	2.9601	0.0369
CD247	210031_at	CD247 molecule	-2.9591	0.0299
MS4A1	217418_x_at	membrane-spanning 4-domains, subfamily A, member 1	-2.9589	0.0029
NXPH3	228210_at	neurexophilin 3	-2.9527	0.0421
AW975013	243715_at		-2.9496	0.0462
IGLV3-19	216853_x_at	immunoglobulin lambda variable 3-19	2.9436	0.0126
PRKG1	211380_s_at	protein kinase, cGMP-dependent, type I	-2.9402	0.0136
IGSF9B	215255_at	immunoglobulin superfamily, member 9B	-2.9375	0.0025
SPATA32	1553803_at	spermatogenesis associated 32	-2.9352	0.047
GLP1R	208401_s_at	glucagon-like peptide 1 receptor	2.9338	0.0167
AK093628	1560758_at		-2.9212	0.0435
HDAC5	229408_at	histone deacetylase 5	2.9175	0.0329
GALNTL1	230418_s_at	UDP-N-acetyl-alpha-D-galactosamine:polypeptide N-acetylgalactosaminyltransferase-like 1	2.9168	0.0219
LOC100507316	243749_s_at	uncharacterized LOC100507316	2.9158	0.0238
BU632652	1561542_at		2.912	0.0268
PYY	207080_s_at	peptide YY	2.9089	0.0417
BC038532	1563099_at		-2.9074	0.0312
AF131813	222197_s_at		2.9004	0.0473
AI808219	244821_at		2.897	0.0415
PIEZO2	219602_s_at	piezo-type mechanosensitive ion channel component 2	2.8949	0.0316
GAL3ST3	1553257_at	galactose-3-O-sulfotransferase 3	-2.8945	0.0242
AF119853	224235_at		-2.8932	0.0214
AMZ1	1562261_at	archaelysin family metallopeptidase 1	2.89	0.0285
AA428562	240662_at		-2.8884	0.032
SUSD2	234310_s_at	sushi domain containing 2	2.8827	0.0205
BC014149	1568691_at		-2.8795	0.0056
MEST	202016_at	mesoderm specific transcript homolog (mouse)	-2.8744	0.0036
BF432461	240756_at		-2.8716	0.0477
IGHG3	211430_s_at	immunoglobulin heavy constant gamma 3 (G3m marker)	-2.8713	0.044
HS3ST5	240479_at	heparan sulfate (glucosamine) 3-O-sulfotransferase 5	2.8709	0.0173
GZMM	207460_at	granzyme M (lymphocyte met-ase 1)	-2.867	0.0185
TREX1	205875_s_at	three prime repair exonuclease 1	-2.865	0.0439
LOC253842	242724_x_at	uncharacterized LOC253842	-2.8556	0.0405
LOC645355	233610_at	uncharacterized LOC645355	-2.8523	0.0439
BC043288	1561474_at		2.8498	0.0387
AW139719	229373_at		2.8466	0.0171
AI819394	230386_at		2.8453	0.0329
SLC22A16	232232_s_at	solute carrier family 22 (organic cation/carnitine transporter), member 16	-2.8436	0.0023
Hs.687280	237773_at		-2.8408	0.0148
GPR173	244877_at	G protein-coupled receptor 173	2.8209	0.0281
TPTE	220205_at	transmembrane phosphatase with tensin homology	2.8193	0.0396
AW341794	236508_at		-2.818	0.0238
AJ431618	1567333_at		-2.8104	0.0142
AF086134	1561754_at		2.8098	0.0232
BF511954	238088_at		-2.8093	0.0455
SRY	207893_at	sex determining region Y	2.8092	0.0192
238325_s_at	238325_s_at		-2.8089	0.0354
AA913947	241594_at		2.8061	0.0205
BTN2A1	244063_at	butyrophilin, subfamily 2, member A1	-2.8059	0.0479
BTF3	243165_at	basic transcription factor 3	2.8055	0.036
LRRC48	1554584_at	leucine rich repeat containing 48	-2.8017	0.0096
PRELP	228224_at	proline/arginine-rich end leucine-rich repeat protein	2.8011	0.0109
SKIDA1	1559265_at	SKI/DACH domain containing 1	-2.7838	0.0125
ZMAT1	226344_at	zinc finger, matrin-type 1	-2.7773	0.0036
KRTAP17-1	234680_at	keratin associated protein 17-1	-2.7771	0.0159
FAM198A	232124_at	family with sequence similarity 198, member A	-2.7764	0.0334
FOXC2	239058_at	forkhead box C2 (MFH-1, mesenchyme forkhead 1)	-2.7731	0.0343
1570383_at	1570383_at		-2.7684	0.0406
ITGA8	235666_at	integrin, alpha 8	-2.7635	0.0492
RASL10B	244656_at	RAS-like, family 10, member B	2.7561	0.0397
DEF6	221293_s_at	differentially expressed in FDCP 6 homolog (mouse)	-2.7514	0.0184
222042_x_at	222042_x_at		-2.7507	0.039
ACPP	237030_at	acid phosphatase, prostate	-2.7446	0.0186
LINC00663	1560390_s_at	long intergenic non-protein coding RNA 663	-2.7433	0.0443
243214_at	243214_at		2.7363	0.0286
ALDH1L1	205208_at	aldehyde dehydrogenase 1 family, member L1	2.7322	0.0258
1554618_at	1554618_at		-2.7289	0.0453
236489_at	236489_at		-2.7198	0.0387
ADAMTS5	1558636_s_at	ADAM metallopeptidase with thrombospondin type 1 motif, 5	2.7156	0.0235
214215_s_at	214215_s_at		-2.7099	0.0234
H77737	1565917_at		-2.7033	0.0474
COLQ	206073_at	collagen-like tail subunit (single strand of homotrimer) of asymmetric acetylcholinesterase	-2.7004	0.0279
221969_at	221969_at		-2.6974	0.0384
233104_at	233104_at		2.6941	0.0257
PRSS2	216470_x_at	protease, serine, 2 (trypsin 2)	-2.6936	0.0051
BC038778	1569833_at		2.6933	0.0421
228112_at	228112_at		-2.6913	0.0283
AA437213	240893_at		-2.6857	0.0496
1567256_at	1567256_at		2.6837	0.0372
228362_s_at	228362_s_at		-2.6816	0.0159
AK021625	232754_at		-2.6584	0.0449
MPC1	240362_at	mitochondrial pyruvate carrier 1	-2.655	0.0361
BC043279	1562036_at		2.6546	0.0149
AA437309	244273_at		2.6532	0.0337
SPRY4-IT1	1566967_at	SPRY4 intronic transcript 1 (non-protein coding)	2.6496	0.0315
BC040672	1561519_at		2.6435	0.0179
LOC100505938	230641_at	uncharacterized LOC100505938	2.6422	0.0436
234800_at	234800_at		-2.6397	0.0452
235279_at	235279_at		-2.6259	0.0174
DNAJC12	218976_at	DnaJ (Hsp40) homolog, subfamily C, member 12	2.6239	0.0104
GSTA4	235405_at	glutathione S-transferase alpha 4	-2.6238	0.0174
SSX2	210497_x_at	synovial sarcoma, X breakpoint 2	2.6077	0.0462
AF143330	233958_at		2.6073	0.022
TPO	210342_s_at	thyroid peroxidase	-2.6034	0.0462
MAPK8IP2	205050_s_at	mitogen-activated protein kinase 8 interacting protein 2	2.5963	0.0055
BC014215	1562730_a_at		2.5941	0.0353
BCL11A	210347_s_at	B-cell CLL/lymphoma 11A (zinc finger protein)	2.591	0.0152
LOC100507054	1558890_at	uncharacterized LOC100507054	-2.588	0.0497
C16orf3	207615_s_at	chromosome 16 open reading frame 3	2.5834	0.0314
CYYR1	235044_at	cysteine/tyrosine-rich 1	-2.5774	0.0002
Hs.672883	239669_at		2.577	0.0176
SLC2A12	235050_at	solute carrier family 2 (facilitated glucose transporter), member 12	-2.577	0.0476
AW444881	231167_at		2.575	0.0414
Hs.687316	243424_at		-2.5742	0.0369
OR8G2	1567058_at	olfactory receptor, family 8, subfamily G, member 2	-2.573	0.0319
LOC401463	243820_at	uncharacterized LOC401463	-2.5719	0.0096
229154_at	229154_at		2.5689	0.0095
BC041462	1560409_at		2.5674	0.0275
AK026465	216425_at		2.5637	0.0192
BGN	213905_x_at	biglycan	2.5613	0.013
TRIM50	1556554_at	tripartite motif containing 50	-2.5558	0.0255
KAT2B	239585_at	K(lysine) acetyltransferase 2B	2.5553	0.006
IGHE	1558437_at	immunoglobulin heavy constant epsilon	-2.5465	0.006
DYRK1A	211541_s_at	dual-specificity tyrosine-(Y)-phosphorylation regulated kinase 1A	2.5416	0.0398
ADIG	1554128_at	adipogenin	2.5389	0.0239
BF476809	231654_s_at		-2.5326	0.0409
NM_017532	207882_at		-2.5319	0.0466
AL832404	1560391_at		-2.531	0.0416
CAPRIN2	1555608_at	caprin family member 2	2.5252	0.0129
C2orf81	236070_at	chromosome 2 open reading frame 81	2.5224	0.0122
LOC100287877	1563008_at	uncharacterized LOC100287877	-2.5184	0.0374
C21orf90	1554954_at	chromosome 21 open reading frame 90	2.5169	0.0235
BLZF1	210462_at	basic leucine zipper nuclear factor 1	-2.5132	0.0133
EDNRA	216235_s_at	endothelin receptor type A	2.5092	0.0431
238534_at	238534_at		-2.5021	0.0156
ARHGAP22-IT1	1556459_at	ARHGAP22 intronic transcript 1 (non-protein coding)	2.5009	0.0392
231414_at	231414_at		-2.5006	0.0159
ARPP21	220359_s_at	cAMP-regulated phosphoprotein, 21kDa	2.4981	0.0152
234895_at	234895_at		-2.4936	0.0453
H82959	238306_at		-2.4879	0.029
CRP	37020_at	C-reactive protein, pentraxin-related	2.4728	0.0104
214026_s_at	214026_s_at		2.4685	0.0451
AI792545	238388_x_at		2.4684	0.0274
LOC284798	1561978_at	uncharacterized LOC284798	2.4682	0.0319
KCNK7	224008_s_at	potassium channel, subfamily K, member 7	2.4673	0.0044
TAX1BP3	1557052_at	Tax1 (human T-cell leukemia virus type I) binding protein 3	2.4666	0.0081
WNT2B	206458_s_at	wingless-type MMTV integration site family, member 2B	2.465	0.0477
AA932539	237852_at		-2.4555	0.0336
1570528_at	1570528_at		2.4513	0.033
CLEC11A	210783_x_at	C-type lectin domain family 11, member A	-2.45	0.0408
AW292424	239103_at		2.4499	0.0401
TACC1	217437_s_at	transforming, acidic coiled-coil containing protein 1	-2.4436	0.0007
BF223302	242896_at		2.4393	0.0277
CCDC30	243036_at	coiled-coil domain containing 30	2.4372	0.0364
215196_at	215196_at		-2.4355	0.0454
LOC648987	227901_at	uncharacterized LOC648987	2.433	0.0043
SYT2	214903_at	synaptotagmin II	-2.4268	0.0457
BC029452	1563031_at		2.4268	0.0308
VSTM2A	1554530_at	V-set and transmembrane domain containing 2A	2.426	0.0179
TARP	211144_x_at	TCR gamma alternate reading frame protein	2.4246	0.0356
T67520	236709_at		2.4234	0.0465
CD180	206206_at	CD180 molecule	-2.4205	0.0498
AF130108	224115_at		-2.4143	0.0231
CAMK4	210349_at	calcium/calmodulin-dependent protein kinase IV	-2.4127	0.0326
CEP89	1563919_a_at	centrosomal protein 89kDa	-2.4111	0.0218
203393_at	203393_at		-2.4099	0.038
ALDOB	204704_s_at	aldolase B, fructose-bisphosphate	-2.4028	0.0427
ACSM2A	241915_at	acyl-CoA synthetase medium-chain family member 2A	2.4028	0.0427
AV720803	222271_at		-2.3986	0.0404
F2R	1569642_at	coagulation factor II (thrombin) receptor	2.3973	0.0467
SCN11A	220791_x_at	sodium channel, voltage-gated, type XI, alpha subunit	2.3969	0.01
CYP7B1	207386_at	cytochrome P450, family 7, subfamily B, polypeptide 1	-2.3952	0.0423
NR2F1	209506_s_at	nuclear receptor subfamily 2, group F, member 1	-2.3919	0.0063
IBSP	207370_at	integrin-binding sialoprotein	2.3909	0.0135
PRDM1	228964_at	PR domain containing 1, with ZNF domain	-2.39	0.0267
CCDC60	1554117_at	coiled-coil domain containing 60	-2.389	0.0425
1567035_at	1567035_at		-2.3842	0.0207
MYCBPAP	1562791_at	MYCBP associated protein	2.3821	0.0152
216204_at	216204_at		2.379	0.01
SKAP1	205790_at	src kinase associated phosphoprotein 1	2.3736	0.0486
PAX3	216059_at	paired box 3	-2.3681	0.025
AI971189	236369_at		-2.3645	0.0098
CCNG2	202770_s_at	cyclin G2	-2.363	0.0153
AA778674	237769_at		2.3514	0.0044
233470_at	233470_at		2.3511	0.0424
EPG5	234048_s_at	ectopic P-granules autophagy protein 5 homolog (C. elegans)	-2.3454	0.0413
CLN6	222539_at	ceroid-lipofuscinosis, neuronal 6, late infantile, variant	-2.3418	0.0204
RNF32	220991_s_at	ring finger protein 32	2.3406	0.013
FGD5-AS1	1561546_at	FGD5 antisense RNA 1	2.3366	0.0394
MAPK8IP3	216139_s_at	mitogen-activated protein kinase 8 interacting protein 3	2.3345	0.0382
AL109726	216046_at		2.3304	0.0434
LYZL4	231306_at	lysozyme-like 4	2.3282	0.0188
ASIC4	221226_s_at	acid-sensing (proton-gated) ion channel family member 4	-2.3268	0.0349
EFEMP2	209356_x_at	EGF containing fibulin-like extracellular matrix protein 2	2.3228	0.0453
229311_at	229311_at		-2.3191	0.0358
DMPK	217066_s_at	dystrophia myotonica-protein kinase	2.3158	0.0105
SRRM3	1569074_at	serine/arginine repetitive matrix 3	2.3156	0.0291
FLT3	206674_at	fms-related tyrosine kinase 3	-2.3153	0.025
ANK1	208352_x_at	ankyrin 1, erythrocytic	2.3144	0.0362
AI732317	244258_at		2.3088	0.0029
SLC5A2	207771_at	solute carrier family 5 (sodium/glucose cotransporter), member 2	-2.3077	0.0176
CR1	206244_at	complement component (3b/4b) receptor 1 (Knops blood group)	-2.3035	0.031
LOC283663	230648_at	uncharacterized LOC283663	-2.3025	0.0132
TSPEAR	1555048_a_at	thrombospondin-type laminin G domain and EAR repeats	2.3013	0.0443
YPEL1	213996_at	yippee-like 1 (Drosophila)	2.2993	0.0189
AK024523	234564_at		-2.2988	0.0409
C14orf79	213512_at	chromosome 14 open reading frame 79	2.295	0.0361
PLXNA1	1558140_at	plexin A1	2.2934	0.0304
RABL6	225377_at	RAB, member RAS oncogene family-like 6	2.2923	0.0031
215547_at	215547_at		2.2873	0.0252
AJ011598	1567590_at		2.2823	0.0133
ZNF556	220709_at	zinc finger protein 556	-2.2801	0.0145
MAPK8IP1	213014_at	mitogen-activated protein kinase 8 interacting protein 1	-2.2794	0.049
RABGAP1L	237650_at	RAB GTPase activating protein 1-like	2.2783	0.0378
REG1P	207778_at	regenerating islet-derived 1 pseudogene	2.277	0.0124
C2orf72	213143_at	chromosome 2 open reading frame 72	2.2769	0.0214
TRABD	225360_at	TraB domain containing	2.2764	0.0096
VWA1	222723_at	von Willebrand factor A domain containing 1	-2.2751	0.0435
AL137463	1564778_at		2.2748	0.0168
PELI2	219132_at	pellino E3 ubiquitin protein ligase family member 2	-2.273	0.0062
LST1	211581_x_at	leukocyte specific transcript 1	-2.271	0.0426
213354_s_at	213354_s_at		2.2698	0.0141
DDC	214347_s_at	dopa decarboxylase (aromatic L-amino acid decarboxylase)	2.2693	0.0471
XPA	232967_at	xeroderma pigmentosum, complementation group A	-2.2678	0.0118
SOCS1	210001_s_at	suppressor of cytokine signaling 1	2.2639	0.0014
MPPED1	206436_at	metallophosphoesterase domain containing 1	-2.2629	0.0118
RASL12	219167_at	RAS-like, family 12	-2.2549	0.0454
AU145070	233786_at		2.2544	0.0374
1562512_at	1562512_at		2.2526	0.014
1556117_at	1556117_at		-2.2519	0.0262
C3orf22	237894_at	chromosome 3 open reading frame 22	-2.2462	0.0091
OBFC1	228781_at	oligonucleotide/oligosaccharide-binding fold containing 1	-2.2442	0.0326
AF085869	1563329_s_at		2.2409	0.0401
BCAR4	230854_at	breast cancer anti-estrogen resistance 4 (non-protein coding)	2.2371	0.0108
1552261_at	1552261_at		2.2344	0.026
AI377535	238107_at		-2.232	0.0198
BACE1	217904_s_at	beta-site APP-cleaving enzyme 1	-2.2319	0.0445
GREM1	218469_at	gremlin 1	-2.2309	0.0403
GRIP2	216481_at	glutamate receptor interacting protein 2	-2.2283	0.0162
IGHD	214973_x_at	immunoglobulin heavy constant delta	-2.2028	0.0018
CSHL1	205958_x_at	chorionic somatomammotropin hormone-like 1	-2.2025	0.0148
241236_at	241236_at		-2.2013	0.0416
SLC39A5	231667_at	solute carrier family 39 (metal ion transporter), member 5	2.199	0.0085
234484_s_at	234484_s_at		2.1988	0.0404
BC012545	1569955_at		2.1984	0.0287
C2orf53	237319_at	chromosome 2 open reading frame 53	2.1951	0.0097
1569430_at	1569430_at		2.1941	0.0229
SRSF12	239295_at	serine/arginine-rich splicing factor 12	2.1938	0.0285
1559479_at	1559479_at		-2.1929	0.0183
NPEPPS	201455_s_at	aminopeptidase puromycin sensitive	2.1907	0.0003
PAMR1	213661_at	peptidase domain containing associated with muscle regeneration 1	2.1882	0.0409
AL110165	234283_at		-2.1881	0.0084
AI419843	237581_at		2.1854	0.0442
LOC100127888	1554332_a_at	uncharacterized LOC100127888	2.1834	0.0424
FAM123C	244709_at	family with sequence similarity 123C	-2.1825	0.0019
SCRT1	221026_s_at	scratch homolog 1, zinc finger protein (Drosophila)	2.182	0.0307
BIN1	210202_s_at	bridging integrator 1	2.1817	0.0037
LOC100128909	236008_at	uncharacterized LOC100128909	2.1775	0.033
1552749_a_at	1552749_a_at		2.1763	0.0377
RABL6	223166_x_at	RAB, member RAS oncogene family-like 6	2.1733	0.0004
LZIC	226081_at	leucine zipper and CTNNBIP1 domain containing	2.173	0.0473
PNRC1	209034_at	proline-rich nuclear receptor coactivator 1	-2.1717	0.0003
CLDN5	204482_at	claudin 5	-2.1691	0.0411
214094_at	214094_at		-2.1672	0.0369
SLC7A5	201195_s_at	solute carrier family 7 (amino acid transporter light chain, L system), member 5	-2.1602	0.0349
1566447_at	1566447_at		-2.1579	0.0246
AK024336	233162_at		2.156	0.0418
CSRNP3	235017_s_at	cysteine-serine-rich nuclear protein 3	2.1476	0.0335
ZNF585A	1554824_at	zinc finger protein 585A	2.1411	0.0089
AQP2	240285_at	aquaporin 2 (collecting duct)	-2.1355	0.0192
MXD1	228846_at	MAX dimerization protein 1	2.1341	0.0107
ZNF483	1570534_a_at	zinc finger protein 483	-2.1321	0.0187
LOC283070	1559990_at	uncharacterized LOC283070	2.1315	0.0259
UBL3	201534_s_at	ubiquitin-like 3	-2.1237	0.0032
COL13A1	211343_s_at	collagen, type XIII, alpha 1	2.122	0.0047
D21S2090E	1563362_at	uncharacterized D21S2090E	2.1215	0.0194
244229_at	244229_at		2.1156	0.0043
PRELP	37022_at	proline/arginine-rich end leucine-rich repeat protein	-2.1084	0.0084
CTSG	205653_at	cathepsin G	2.1035	0.0194
ZAR1	1555774_at	zygote arrest 1	2.1023	0.0181
LOC255167	1559033_at	uncharacterized LOC255167	-2.0994	0.0364
241509_at	241509_at		2.0907	0.0116
TULP3	221964_at	tubby like protein 3	2.0906	0.0085
CYP2A7	207718_x_at	cytochrome P450, family 2, subfamily A, polypeptide 7	2.0886	0.0161
LOC727930	237117_at	chondroitin sulfate proteoglycan 4-like	2.0877	0.0165
HMGA2	1567224_at	high mobility group AT-hook 2	2.0869	0.0442
SERINC2	220489_s_at	serine incorporator 2	-2.0856	0.0208
BC042078	1562965_at		-2.0851	0.0435
GPR50	208311_at	G protein-coupled receptor 50	2.0706	0.0137
U2AF2	229508_at	U2 small nuclear RNA auxiliary factor 2	-2.07	0.0075
2018-09-04	233006_at	septin 4	-2.0693	0.0193
GUCA1A	1255_g_at	guanylate cyclase activator 1A (retina)	2.0628	0.0446
MYCBP	203359_s_at	c-myc binding protein	-2.0628	0.0028
TULP3	205854_at	tubby like protein 3	2.0531	2.4e-05
BC018312	1569518_at		-2.0509	0.0301
GGT2	244179_x_at	gamma-glutamyltransferase 2	2.0488	0.0296
DLG4	204592_at	discs, large homolog 4 (Drosophila)	-2.0479	0.0192
RIMKLA	236376_at	ribosomal modification protein rimK-like family member A	-2.0417	0.0054
AL049314	216297_at		-2.0409	0.0144
GC	204965_at	group-specific component (vitamin D binding protein)	2.0395	0.0491
C9orf53	220505_at	chromosome 9 open reading frame 53	-2.0386	0.0238
1563488_at	1563488_at		2.0381	0.0461
AL833053	1566834_at		2.0363	0.0415
ELL	204095_s_at	elongation factor RNA polymerase II	2.034	0.0281
KLHL24	221986_s_at	kelch-like 24 (Drosophila)	-2.0328	0.0043
BC015870	1570299_at		-2.0325	0.0098
219943_s_at	219943_s_at		2.0312	0.033
Hs.624137	222300_at		-2.024	0.0134
CCNG2	202769_at	cyclin G2	-2.0208	0.0164
235755_at	235755_at		2.0199	0.0475
WDR64	1553373_at	WD repeat domain 64	-2.0198	0.0285
RANBP3L	1553147_at	RAN binding protein 3-like	2.0196	0.0374
MLLT4-AS1	210409_at	MLLT4 antisense RNA 1	-2.0163	0.0173
P2RX6	211147_s_at	purinergic receptor P2X, ligand-gated ion channel, 6	2.0114	0.028
1560062_at	1560062_at		2.011	0.029
AK026699	233685_at		2.0094	0.0324
EMID1	213779_at	EMI domain containing 1	-2.0068	0.0379
PREX2	220732_at	phosphatidylinositol-3,4,5-trisphosphate-dependent Rac exchange factor 2	2.0016	0.0475
SGCB	226112_at	sarcoglycan, beta (43kDa dystrophin-associated glycoprotein)	-2.0014	0.0368
ITGB1BP1	228227_at	integrin beta 1 binding protein 1	1.9981	0.0304
AI400292	230905_at		1.9973	0.0075
LOC100506229	1559573_at	uncharacterized LOC100506229	-1.9972	0.005
RASIP1	244830_at	Ras interacting protein 1	1.9949	0.0317
CD226	207315_at	CD226 molecule	1.9935	0.0468
LINC00311	1552856_at	long intergenic non-protein coding RNA 311	1.9925	0.0245
HS6ST1	214165_s_at	heparan sulfate 6-O-sulfotransferase 1	1.9923	0.0153
BAMBI	203304_at	BMP and activin membrane-bound inhibitor homolog (Xenopus laevis)	-1.9894	0.0149
BI463387	1561619_at		-1.9869	0.021
U66059	216597_at		1.9843	0.0159
PRDM5	235764_at	PR domain containing 5	1.9761	0.0301
DUSP6	208891_at	dual specificity phosphatase 6	1.976	0.0052
Hs.351426	1560048_at		1.975	0.0401
KRR1	235038_at	KRR1, small subunit (SSU) processome component, homolog (yeast)	1.9743	0.0405
C1QTNF6	223571_at	C1q and tumor necrosis factor related protein 6	-1.9733	0.0301
AF339809	1564882_at		1.9723	0.0195
TRD@	217397_at	T cell receptor delta locus	-1.9721	0.0023
NM_005129	208045_at		1.9718	0.0314
TAL1	206283_s_at	T-cell acute lymphocytic leukemia 1	1.9716	0.0012
AK4	225342_at	adenylate kinase 4	-1.9658	0.0112
MAS1L	234820_at	MAS1 oncogene-like	1.9622	0.0146
216102_at	216102_at		1.9615	0.0159
ZNF69	232029_at	zinc finger protein 69	1.9596	0.0365
SLC26A1	220733_at	solute carrier family 26 (sulfate transporter), member 1	1.9585	0.042
PIGA	205281_s_at	phosphatidylinositol glycan anchor biosynthesis, class A	-1.958	0.0268
EIF4G2	217607_x_at	eukaryotic translation initiation factor 4 gamma, 2	1.9526	0.0107
BIN1	210201_x_at	bridging integrator 1	1.951	0.0016
1569203_at	1569203_at		1.95	0.0377
CDK19	212897_at	cyclin-dependent kinase 19	-1.9484	0.0075
230175_s_at	230175_s_at		1.9443	0.0019
C6orf120	221786_at	chromosome 6 open reading frame 120	1.9438	0.0003
211458_s_at	211458_s_at		-1.9421	0.0018
APOB	205108_s_at	apolipoprotein B (including Ag(x) antigen)	1.9397	0.0147
GATAD2B	238076_at	GATA zinc finger domain containing 2B	-1.9365	0.0496
DCBLD2	213865_at	discoidin, CUB and LCCL domain containing 2	1.9358	0.0178
HOTTIP	1564069_at	HOXA distal transcript antisense RNA	1.9343	0.0269
SYN2	210315_at	synapsin II	-1.934	0.0121
ZBTB10	233899_x_at	zinc finger and BTB domain containing 10	-1.9337	0.0185
AL833105	1566195_at		-1.9332	0.0375
BC009270	1570124_at		1.9329	0.0135
1570173_at	1570173_at		-1.9289	0.0399
BIN1	214643_x_at	bridging integrator 1	1.9279	0.043
ZNF747	228856_at	zinc finger protein 747	-1.9277	0.0112
AI057238	235825_at		1.9258	0.0157
GOLPH3L	218361_at	golgi phosphoprotein 3-like	-1.9221	8.9e-05
PDE5A	227088_at	phosphodiesterase 5A, cGMP-specific	-1.9197	0.017
LOC728769	238039_at	uncharacterized LOC728769	-1.9196	0.0459
LOC100130357	1559507_at	uncharacterized LOC100130357	1.915	0.0381
TCP10L	220826_at	t-complex 10-like	-1.9124	0.0089
ZFAND6	221613_s_at	zinc finger, AN1-type domain 6	-1.9123	0.0293
COX7B	239252_at	cytochrome c oxidase subunit VIIb	1.9116	0.0113
CD22	38521_at	CD22 molecule	1.9113	0.012
SLC20A1	201920_at	solute carrier family 20 (phosphate transporter), member 1	1.9105	0.0004
DCBLD2	224911_s_at	discoidin, CUB and LCCL domain containing 2	1.9056	0.0072
SGCB	228584_at	sarcoglycan, beta (43kDa dystrophin-associated glycoprotein)	-1.9043	0.0229
MAP2K5	204756_at	mitogen-activated protein kinase kinase 5	1.904	0.0183
EIF4E2	209393_s_at	eukaryotic translation initiation factor 4E family member 2	1.9013	0.0005
T84045	240130_at		1.8967	0.0341
SYNJ2BP	219156_at	synaptojanin 2 binding protein	1.8966	0.0032
DCLK1	229800_at	doublecortin-like kinase 1	1.8962	0.0029
HSD3B1	204515_at	hydroxy-delta-5-steroid dehydrogenase, 3 beta- and steroid delta-isomerase 1	1.8948	0.0032
SRPK2	203181_x_at	SRSF protein kinase 2	1.8943	0.0008
TRPV2	222855_s_at	transient receptor potential cation channel, subfamily V, member 2	1.8935	0.0451
REC8	218599_at	REC8 homolog (yeast)	-1.8917	0.0498
CCNG2	211559_s_at	cyclin G2	-1.8906	0.0358
HSD3B1	241111_at	hydroxy-delta-5-steroid dehydrogenase, 3 beta- and steroid delta-isomerase 1	1.8889	0.0243
KIF25	208128_x_at	kinesin family member 25	-1.8884	0.0156
TSSK6	224409_s_at	testis-specific serine kinase 6	-1.8862	0.04
LOC440434	214107_x_at	aminopeptidase puromycin sensitive pseudogene	1.8843	0.0023
214101_s_at	214101_s_at		1.884	0.0334
SPTAN1	208611_s_at	spectrin, alpha, non-erythrocytic 1	-1.8835	0.004
DKFZp761P0212	234846_at	uncharacterized protein DKFZp761P0212	1.8821	0.0253
SMYD2	243288_at	SET and MYND domain containing 2	-1.8777	0.033
208015_at	208015_at		-1.8768	0.0416
C17orf110	236098_at	chromosome 17 open reading frame 110	1.8763	0.0428
DIAPH3	220997_s_at	diaphanous homolog 3 (Drosophila)	1.8759	0.0414
MIDN	231072_at	midnolin	1.8747	0.0329
CLDN19	1552535_at	claudin 19	1.8737	0.0349
R98978	237693_at		-1.8735	0.0201
CDH2	203440_at	cadherin 2, type 1, N-cadherin (neuronal)	-1.8731	0.0276
BIN1	202931_x_at	bridging integrator 1	1.8729	0.0037
HIC2	216911_s_at	hypermethylated in cancer 2	1.8712	0.0119
AKAP17A	228447_at	A kinase (PRKA) anchor protein 17A	1.8681	0.0321
ARHGEF39	230521_at	Rho guanine nucleotide exchange factor (GEF) 39	-1.8666	0.0097
NPEPPS	201454_s_at	aminopeptidase puromycin sensitive	1.8663	0.0058
ITGB1	216190_x_at	integrin, beta 1 (fibronectin receptor, beta polypeptide, antigen CD29 includes MDF2, MSK12)	1.866	0.0303
AK022803	233710_at		1.8654	0.0326
SGTB	228745_at	small glutamine-rich tetratricopeptide repeat (TPR)-containing, beta	-1.863	0.0056
SPEG	1559474_at	SPEG complex locus	1.8606	0.0043
CCL3	205114_s_at	chemokine (C-C motif) ligand 3	-1.8598	0.0302
CEACAM4	207205_at	carcinoembryonic antigen-related cell adhesion molecule 4	1.8562	0.0377
DMD	208086_s_at	dystrophin	-1.8558	0.0169
DENND1B	228032_s_at	DENN/MADD domain containing 1B	1.8557	0.0033
AK097618	1560208_at		1.8556	0.0093
LOC100505918	1559522_at	uncharacterized LOC100505918	1.8535	0.0093
ZNF680	229533_x_at	zinc finger protein 680	1.8516	0.0038
NR4A2	216248_s_at	nuclear receptor subfamily 4, group A, member 2	-1.8504	0.0115
OLR1	242397_at	oxidized low density lipoprotein (lectin-like) receptor 1	-1.8495	0.0332
TLE1	227130_s_at	transducin-like enhancer of split 1 (E(sp1) homolog, Drosophila)	1.8487	0.0361
DUSP6	208892_s_at	dual specificity phosphatase 6	1.8484	0.0014
CALM1	211984_at	calmodulin 1 (phosphorylase kinase, delta)	-1.848	0.0166
OTUB2	222878_s_at	OTU domain, ubiquitin aldehyde binding 2	1.8477	0.0053
CHAT	221197_s_at	choline O-acetyltransferase	1.8474	0.0032
SPTY2D1	229594_at	SPT2, Suppressor of Ty, domain containing 1 (S. cerevisiae)	-1.8466	0.0036
BC034584	1569917_at		-1.8464	0.0386
SFI1	214402_s_at	Sfi1 homolog, spindle assembly associated (yeast)	1.8444	0.0482
BM678713	1570568_at		1.8435	0.003
GABBR1	238569_at	gamma-aminobutyric acid (GABA) B receptor, 1	-1.8432	0.0122
BC025336	1569492_at		1.8374	0.0177
CHI3L2	213060_s_at	chitinase 3-like 2	1.8362	0.0032
GSDMB	240701_at	gasdermin B	-1.8349	0.0414
SAMD8	225950_at	sterile alpha motif domain containing 8	-1.8349	0.0083
215433_at	215433_at		-1.8346	0.0143
227024_s_at	227024_s_at		1.8339	0.0133
LOC100507419	228085_at	uncharacterized LOC100507419	1.8337	0.0401
AW572379	229569_at		-1.8323	0.0293
BC038707	1569569_x_at		-1.8298	0.0297
1570200_at	1570200_at		-1.8286	0.0263
IRF7	208436_s_at	interferon regulatory factor 7	-1.8286	0.0495
BF445031	237302_at		-1.828	0.0186
TAF5L	1554415_at	TAF5-like RNA polymerase II, p300/CBP-associated factor (PCAF)-associated factor, 65kDa	1.8274	0.0004
WNT2B	206459_s_at	wingless-type MMTV integration site family, member 2B	-1.8261	0.0242
1554866_at	1554866_at		-1.8231	0.0471
AK093610	1566599_at		1.8224	0.0347
HS3ST1	205466_s_at	heparan sulfate (glucosamine) 3-O-sulfotransferase 1	1.8206	0.0034
BC042916	1559110_at		-1.8193	0.0073
SKA2	225684_at	spindle and kinetochore associated complex subunit 2	1.8163	2.9e-05
SLC2A11	232167_at	solute carrier family 2 (facilitated glucose transporter), member 11	-1.8156	0.015
FAM89B	212484_at	family with sequence similarity 89, member B	-1.8126	0.0277
CD274	227458_at	CD274 molecule	1.812	0.0149
SCT	221198_at	secretin	1.8119	0.0361
ACE2	219962_at	angiotensin I converting enzyme (peptidyl-dipeptidase A) 2	-1.8114	0.0433
NRXN3	215020_at	neurexin 3	1.8111	0.0368
GABARAPL1	208868_s_at	GABA(A) receptor-associated protein like 1	-1.8107	0.0268
AL832934	1561672_at		-1.8083	0.0241
BC038465	1563007_at		1.8061	0.0213
LOC100134229	232579_at	uncharacterized LOC100134229	1.805	0.0133
EFEMP1	201843_s_at	EGF containing fibulin-like extracellular matrix protein 1	-1.8047	0.0036
ZNF639	218413_s_at	zinc finger protein 639	1.8036	0.0027
PHLDA1	218000_s_at	pleckstrin homology-like domain, family A, member 1	1.8027	0.0402
SYMPK	202339_at	symplekin	-1.8016	0.0322
A1CF	220951_s_at	APOBEC1 complementation factor	-1.7985	0.0172
LOC283585	1561442_at	uncharacterized LOC283585	-1.797	0.0397
PNPO	222653_at	pyridoxamine 5'-phosphate oxidase	-1.7967	0.0006
JMY	226352_at	junction mediating and regulatory protein, p53 cofactor	-1.7964	0.0045
COX7C	217491_x_at	cytochrome c oxidase subunit VIIc	1.7959	0.0008
HPSE2	220927_s_at	heparanase 2	1.7945	0.0262
CSH2	207770_x_at	chorionic somatomammotropin hormone 2	1.7944	0.0158
NAV2-AS5	1562320_at	NAV2 antisense RNA 5	1.7918	0.0255
1557066_at	1557066_at		-1.7913	0.0417
BF508868	240089_at		-1.7912	0.0333
AI871655	237068_at		-1.7909	0.029
DIO2	231240_at	deiodinase, iodothyronine, type II	-1.7904	0.0284
CD83	204440_at	CD83 molecule	1.7843	0.002
C1orf114	206721_at	chromosome 1 open reading frame 114	1.7819	0.0452
AW026295	236380_at		1.7818	0.0284
IMPA1	203011_at	inositol(myo)-1(or 4)-monophosphatase 1	-1.781	0.0051
AK000144	215802_at		-1.7786	0.0303
AU151342	227929_at		1.7774	0.0104
EIF4E2	213571_s_at	eukaryotic translation initiation factor 4E family member 2	1.7768	0.0001
AA781455	239510_at		1.7767	0.035
NCKAP5L	231865_at	NCK-associated protein 5-like	-1.7764	0.037
PEX13	1556009_at	peroxisomal biogenesis factor 13	-1.7763	0.0366
TACC1	200911_s_at	transforming, acidic coiled-coil containing protein 1	-1.7745	0.0175
ARMC12	231263_at	armadillo repeat containing 12	1.7743	0.0216
KCNN1	206231_at	potassium intermediate/small conductance calcium-activated channel, subfamily N, member 1	-1.7733	0.0182
LINC00665	1557044_at	long intergenic non-protein coding RNA 665	1.7712	0.0092
IL11	206924_at	interleukin 11	1.77	0.0451
CHD7	218829_s_at	chromodomain helicase DNA binding protein 7	1.7684	0.0037
COX7C	213846_at	cytochrome c oxidase subunit VIIc	1.7681	0.0004
AV724325	238673_at		-1.7672	0.0149
VNN2	205922_at	vanin 2	-1.7662	0.0323
FBXL17	227203_at	F-box and leucine-rich repeat protein 17	-1.7661	0.0013
CAPRIN2	218456_at	caprin family member 2	1.764	0.0008
STRN	227422_at	striatin, calmodulin binding protein	-1.7635	0.0039
T71642	237299_at		-1.7628	0.0166
AA489100	228390_at		-1.762	0.0425
212172_at	212172_at		1.7613	0.0422
EPHA10	236073_at	EPH receptor A10	-1.7609	0.0225
LINC00208	1552955_at	long intergenic non-protein coding RNA 208	-1.7601	0.035
AV661977	236372_at		-1.7601	0.0345
BF591355	236992_at		-1.759	0.0005
FRMD3	230645_at	FERM domain containing 3	1.7558	0.0368
HNMT	204112_s_at	histamine N-methyltransferase	-1.7543	0.0018
DHRS2	214079_at	dehydrogenase/reductase (SDR family) member 2	1.7535	0.0189
SNAP23	209131_s_at	synaptosomal-associated protein, 23kDa	-1.7528	0.0006
KLF8	219930_at	Kruppel-like factor 8	-1.7526	0.0164
AGPAT3	219723_x_at	1-acylglycerol-3-phosphate O-acyltransferase 3	1.7524	0.0066
AP4S1	235647_at	adaptor-related protein complex 4, sigma 1 subunit	1.7509	0.0006
SLC25A2	224166_at	solute carrier family 25 (mitochondrial carrier; ornithine transporter) member 2	1.7508	0.0015
STARD13	242686_at	StAR-related lipid transfer (START) domain containing 13	-1.7476	0.0216
CCDC90B	218288_s_at	coiled-coil domain containing 90B	1.7476	0.0015
TBC1D30	215186_at	TBC1 domain family, member 30	1.747	0.0208
LOC440434	215090_x_at	aminopeptidase puromycin sensitive pseudogene	1.7447	0.0004
UST	205139_s_at	uronyl-2-sulfotransferase	-1.7432	0.0241
AGPAT9	224480_s_at	1-acylglycerol-3-phosphate O-acyltransferase 9	1.7431	0.0107
BOLL	236954_at	bol, boule-like (Drosophila)	1.7394	0.0492
CNOT8	202163_s_at	CCR4-NOT transcription complex, subunit 8	-1.7349	0.0027
AK055572	1566825_at		-1.7343	0.0128
COL5A3	218975_at	collagen, type V, alpha 3	1.7341	0.0312
STRN	230734_x_at	striatin, calmodulin binding protein	-1.7332	0.0041
AK021640	215853_at		1.7326	0.0479
GPR161	206972_s_at	G protein-coupled receptor 161	-1.7326	0.0025
FKBP8	208255_s_at	FK506 binding protein 8, 38kDa	1.7313	0.0038
SLC35D2	213083_at	solute carrier family 35, member D2	1.7312	0.0056
ADAMTS19	1553179_at	ADAM metallopeptidase with thrombospondin type 1 motif, 19	1.7312	0.045
INHA	210141_s_at	inhibin, alpha	-1.7304	0.0227
ZNF254	242602_x_at	zinc finger protein 254	-1.7297	0.0073
RGCC	218723_s_at	regulator of cell cycle	-1.7294	0.0054
KIAA1467	213234_at	KIAA1467	1.7293	0.0445
MAP2	210015_s_at	microtubule-associated protein 2	-1.729	0.0088
HEG1	213069_at	HEG homolog 1 (zebrafish)	-1.7285	0.0154
AL117652	217471_at		-1.7274	0.0479
RAB15	221810_at	RAB15, member RAS oncogene family	1.7256	0.0076
ARHGAP17	218076_s_at	Rho GTPase activating protein 17	-1.7247	0.0048
SKI	204270_at	v-ski sarcoma viral oncogene homolog (avian)	1.7233	0.016
CASK	227156_at	calcium/calmodulin-dependent serine protein kinase (MAGUK family)	-1.7227	0.0014
LRP1	200785_s_at	low density lipoprotein receptor-related protein 1	-1.7226	0.0434
HIST1H4H	208180_s_at	histone cluster 1, H4h	1.7215	0.0481
ADAL	239711_at	adenosine deaminase-like	-1.7209	0.0101
UNC13D	226678_at	unc-13 homolog D (C. elegans)	1.7199	0.0207
MICAL2	212473_s_at	microtubule associated monoxygenase, calponin and LIM domain containing 2	1.7187	0.0036
STAG3L1	221191_at	stromal antigen 3-like 1	1.7181	0.0309
216957_at	216957_at		1.718	0.0439
UBAC1	202151_s_at	UBA domain containing 1	-1.717	0.0292
XRN1	225814_at	5'-3' exoribonuclease 1	-1.7165	0.0477
ARID1A	207591_s_at	AT rich interactive domain 1A (SWI-like)	1.7147	0.0257
KRT6A	214580_x_at	keratin 6A	1.7138	0.0207
ABI3	223615_at	ABI family, member 3	-1.7134	0.0419
1558732_at	1558732_at		1.7118	0.0049
BC021745	1569828_at		-1.7108	0.0329
AW340015	237770_at		-1.7106	0.0066
AF086004	1562168_at		-1.7105	0.0284
AI452469	242384_at		1.7099	0.0437
KCTD12	212188_at	potassium channel tetramerisation domain containing 12	1.7099	0.0487
AI742685	243375_at		-1.7098	0.015
HBEGF	203821_at	heparin-binding EGF-like growth factor	1.7084	0.0222
GP2	214324_at	glycoprotein 2 (zymogen granule membrane)	-1.7058	0.037
MYCBP	203360_s_at	c-myc binding protein	-1.7058	0.0157
SPRY4	221489_s_at	sprouty homolog 4 (Drosophila)	1.7053	0.0072
TDG	203743_s_at	thymine-DNA glycosylase	-1.7049	0.0002
BF968097	229072_at		-1.7047	0.0106
DCAF4	226938_at	DDB1 and CUL4 associated factor 4	-1.7032	0.007
DIO2	203700_s_at	deiodinase, iodothyronine, type II	-1.7024	0.0366
NT5E	203939_at	5'-nucleotidase, ecto (CD73)	1.7014	0.0113
AW979271	244387_at		-1.6996	0.0321
CDK6	224847_at	cyclin-dependent kinase 6	1.6988	0.0205
215232_at	215232_at		1.6987	0.0107
LBH	221011_s_at	limb bud and heart development homolog (mouse)	-1.6986	0.039
1565758_at	1565758_at		1.6983	0.0022
GEMIN2	211114_x_at	gem (nuclear organelle) associated protein 2	-1.6977	0.0011
LOC730102	241607_at	quinone oxidoreductase-like protein 2 pseudogene	-1.6975	0.0287
MPP7	238778_at	membrane protein, palmitoylated 7 (MAGUK p55 subfamily member 7)	-1.6948	0.0035
ZNF71	226514_at	zinc finger protein 71	1.6939	0.0052
EHMT2	243914_at	euchromatic histone-lysine N-methyltransferase 2	-1.6906	0.0015
BF514096	244308_at		-1.6902	0.0008
ANKRD11	231999_at	ankyrin repeat domain 11	1.6901	0.013
MYADM	224920_x_at	myeloid-associated differentiation marker	-1.689	0.0117
228957_at	228957_at		1.6886	0.0207
NOTCH3	203237_s_at	notch 3	1.6881	0.0224
IQGAP1	243321_at	IQ motif containing GTPase activating protein 1	1.6869	0.0394
HTA	1570315_at	uncharacterized LOC283902	1.6858	0.0252
FAM98A	241832_at	family with sequence similarity 98, member A	1.6852	0.049
CDK6	224851_at	cyclin-dependent kinase 6	1.6838	0.0322
KIR2DS1	208198_x_at	killer cell immunoglobulin-like receptor, two domains, short cytoplasmic tail, 1	1.6836	0.0119
EPHA2	203499_at	EPH receptor A2	1.6823	0.0156
NOG	231798_at	noggin	1.6817	0.0058
MTMR14	232342_at	myotubularin related protein 14	1.681	0.0086
215775_at	215775_at		-1.6806	0.0131
LINC00674	225055_at	long intergenic non-protein coding RNA 674	-1.6784	0.0095
STRN	236388_at	striatin, calmodulin binding protein	-1.6765	0.0068
CRB1	220522_at	crumbs homolog 1 (Drosophila)	1.6755	0.0334
238964_at	238964_at		1.6752	0.038
SLC26A10	214951_at	solute carrier family 26, member 10	-1.6716	0.0401
MIR17HG	232291_at	miR-17-92 cluster host gene (non-protein coding)	1.6693	0.0084
KLB	244276_at	klotho beta	-1.6677	0.0129
EGFR	201983_s_at	epidermal growth factor receptor	1.6665	0.0433
AU147356	232927_at		1.6664	0.0129
PYY2	220209_at	peptide YY, 2 (pseudogene)	1.6662	0.0234
215122_at	215122_at		1.666	0.0215
LOC100505549	238055_at	uncharacterized LOC100505549	1.6659	0.0345
233123_at	233123_at		-1.6656	0.045
CEBPA	204039_at	CCAAT/enhancer binding protein (C/EBP), alpha	-1.6631	0.0173
HMCN1	235944_at	hemicentin 1	-1.6629	0.0236
PRMT6	223275_at	protein arginine methyltransferase 6	-1.6618	0.0036
ADD3	201753_s_at	adducin 3 (gamma)	-1.6604	0.0161
DDX19B	230974_at	DEAD (Asp-Glu-Ala-Asp) box polypeptide 19B	-1.6601	0.0342
TK2	204276_at	thymidine kinase 2, mitochondrial	-1.6599	0.0392
AW439817	243013_at		-1.6597	0.0153
CYBRD1	222453_at	cytochrome b reductase 1	-1.659	0.0068
TNRC6A	1553346_a_at	trinucleotide repeat containing 6A	1.6587	0.0012
CD84	211191_at	CD84 molecule	1.6579	0.0324
LOC100505573	225567_at	uncharacterized LOC100505573	1.6573	0.0323
OSTM1	218196_at	osteopetrosis associated transmembrane protein 1	1.6563	0.0041
AU147267	232582_at		-1.6557	0.0266
EFNB2	202668_at	ephrin-B2	1.654	0.0089
TMF1	235566_at	TATA element modulatory factor 1	-1.6539	0.0002
1566700_at	1566700_at		1.6524	0.0279
AI016631	242933_at		1.6519	0.0062
ADH6	214261_s_at	alcohol dehydrogenase 6 (class V)	-1.6509	0.0101
229421_s_at	229421_s_at		-1.6498	0.0081
FAM83A	238460_at	family with sequence similarity 83, member A	1.6497	0.0404
Hs.594968	244722_at		1.6493	0.0044
MYO5A	241966_at	myosin VA (heavy chain 12, myoxin)	1.6489	0.0317
HDAC7	236326_at	histone deacetylase 7	1.6485	0.031
ZNF329	219765_at	zinc finger protein 329	1.647	0.0087
1570033_at	1570033_at		1.6465	0.0401
BF063236	239689_at		-1.6458	0.0442
236157_at	236157_at		1.6441	0.0392
CITED2	207980_s_at	Cbp/p300-interacting transactivator, with Glu/Asp-rich carboxy-terminal domain, 2	-1.643	0.0113
PRORSD1P	237291_at	prolyl-tRNA synthetase associated domain containing 1, pseudogene	-1.6429	0.004
MYCBP	203361_s_at	c-myc binding protein	-1.6417	0.0416
BF438028	240972_at		-1.6416	0.0109
ARMC9	219637_at	armadillo repeat containing 9	-1.6412	0.0215
LDHAL6A	1553888_at	lactate dehydrogenase A-like 6A	-1.6402	0.0373
TMEM201	228671_at	transmembrane protein 201	-1.6395	0.0389
242047_at	242047_at		-1.6383	0.0336
IL29	1552917_at	interleukin 29 (interferon, lambda 1)	1.6378	0.0368
OTUB2	219369_s_at	OTU domain, ubiquitin aldehyde binding 2	1.637	0.026
AA594609	1555854_at		-1.6355	0.0056
PTPN13	243792_x_at	protein tyrosine phosphatase, non-receptor type 13 (APO-1/CD95 (Fas)-associated phosphatase)	1.6342	0.0398
LOC100289509	237266_at	uncharacterized LOC100289509	1.6332	0.0057
AI565818	233027_at		1.6325	0.0336
KMO	205306_x_at	kynurenine 3-monooxygenase (kynurenine 3-hydroxylase)	-1.6305	0.0149
SLC35D2	213082_s_at	solute carrier family 35, member D2	1.6304	0.0179
CCDC104	224968_at	coiled-coil domain containing 104	-1.6299	0.0165
GALNTL2	228501_at	UDP-N-acetyl-alpha-D-galactosamine:polypeptide N-acetylgalactosaminyltransferase-like 2	-1.6298	0.0447
213962_s_at	213962_s_at		-1.6292	0.0197
C9orf169	1569144_a_at	chromosome 9 open reading frame 169	1.6288	0.0028
AI369956	242421_at		1.6281	0.0151
SLC20A1	230494_at	solute carrier family 20 (phosphate transporter), member 1	1.6279	0.0288
TNFRSF10A	1552648_a_at	tumor necrosis factor receptor superfamily, member 10a	1.6271	0.0062
213840_s_at	213840_s_at		1.6263	0.0242
FBXO45	242294_at	F-box protein 45	-1.6246	0.0125
IGFBP3	210095_s_at	insulin-like growth factor binding protein 3	-1.6243	0.0014
ZNF765	223897_at	zinc finger protein 765	1.624	0.038
BC042526	1561208_at		1.6239	0.0053
LOC81691	208107_s_at	exonuclease NEF-sp	1.6222	0.007
SLC25A15	222705_s_at	solute carrier family 25 (mitochondrial carrier; ornithine transporter) member 15	1.6221	0.0112
KITLG	226534_at	KIT ligand	-1.6216	0.0097
NR0B1	206645_s_at	nuclear receptor subfamily 0, group B, member 1	-1.6214	0.0004
DIO2	203699_s_at	deiodinase, iodothyronine, type II	-1.6212	0.0049
REPS1	215922_at	RALBP1 associated Eps domain containing 1	1.62	0.0028
CPOX	204172_at	coproporphyrinogen oxidase	1.62	0.0039
COPS7B	225696_at	COP9 constitutive photomorphogenic homolog subunit 7B (Arabidopsis)	1.6199	0.0101
BF382322	238718_at		-1.6193	0.0117
C20orf187	233598_at	chromosome 20 open reading frame 187	1.6191	0.0012
COX7C	201134_x_at	cytochrome c oxidase subunit VIIc	1.6187	1.8e-05
BET1	202710_at	blocked early in transport 1 homolog (S. cerevisiae)	-1.6181	0.0477
SMC1A	217555_at	structural maintenance of chromosomes 1A	-1.618	0.002
TAF15	234168_at	TAF15 RNA polymerase II, TATA box binding protein (TBP)-associated factor, 68kDa	-1.6179	0.0221
MANEAL	226132_s_at	mannosidase, endo-alpha-like	-1.6176	0.0071
1559776_at	1559776_at		-1.6169	0.0239
B4GALNT1	1555385_at	beta-1,4-N-acetyl-galactosaminyl transferase 1	1.6159	0.0034
DUSP5	209457_at	dual specificity phosphatase 5	1.6155	0.0093
SIX4	229796_at	SIX homeobox 4	-1.6147	0.0301
ZNF706	218059_at	zinc finger protein 706	-1.6143	0.0251
FCRL2	224192_at	Fc receptor-like 2	-1.6141	0.0016
BC038780	1557274_at		-1.6125	0.0375
STK35	1553673_at	serine/threonine kinase 35	1.612	0.0229
BC041999	1563131_at		-1.611	0.0396
LSAMP-AS3	1558602_a_at	LSAMP antisense RNA 3	1.611	0.0164
238334_at	238334_at		1.6103	0.019
GCLM	236140_at	glutamate-cysteine ligase, modifier subunit	-1.6101	0.0288
MPRIP	212197_x_at	myosin phosphatase Rho interacting protein	1.6098	9.2e-06
REXO1L1	1553009_s_at	REX1, RNA exonuclease 1 homolog (S. cerevisiae)-like 1	1.6091	0.0382
HTR3A	216615_s_at	5-hydroxytryptamine (serotonin) receptor 3A, ionotropic	-1.6089	0.0226
AI638235	238155_at		-1.6078	0.0292
BE049061	241628_at		-1.6077	0.0441
FAM155B	206299_at	family with sequence similarity 155, member B	1.6058	0.0475
CALM1	211985_s_at	calmodulin 1 (phosphorylase kinase, delta)	-1.6049	0.039
1562102_at	1562102_at		-1.6032	0.0125
KLRD1	207796_x_at	killer cell lectin-like receptor subfamily D, member 1	1.6029	0.0029
RNF144B	228153_at	ring finger protein 144B	-1.6027	0.0024
SRSF4	239511_s_at	serine/arginine-rich splicing factor 4	-1.6019	0.0221
FRMD8	210043_at	FERM domain containing 8	-1.6014	0.0311
AK001044	232824_at		1.5992	0.0439
EGFR	224999_at	epidermal growth factor receptor	1.599	0.0004
ASB10	1553039_a_at	ankyrin repeat and SOCS box containing 10	1.5989	0.0298
PRKAR1B	212559_at	protein kinase, cAMP-dependent, regulatory, type I, beta	1.5986	0.0442
228562_at	228562_at		-1.5983	0.0333
SEC23B	201582_at	Sec23 homolog B (S. cerevisiae)	-1.5975	0.0448
AW611560	242466_at		1.596	0.0329
AA740675	244032_at		-1.5957	0.0212
AGPAT3	225440_at	1-acylglycerol-3-phosphate O-acyltransferase 3	1.5951	0.0376
ALDH3A2	210544_s_at	aldehyde dehydrogenase 3 family, member A2	-1.5943	0.0003
THRA	204100_at	thyroid hormone receptor, alpha	-1.5941	0.0204
BIN1	214439_x_at	bridging integrator 1	1.5929	0.0021
TLR5	210166_at	toll-like receptor 5	-1.5929	0.014
SPEG	232153_at	SPEG complex locus	1.5918	0.0493
AI693407	239807_at		1.5918	0.0226
TRIQK	225599_s_at	triple QxxK/R motif containing	-1.5905	0.023
PTPRR	206084_at	protein tyrosine phosphatase, receptor type, R	-1.5895	0.0053
CEACAM1	211883_x_at	carcinoembryonic antigen-related cell adhesion molecule 1 (biliary glycoprotein)	1.5888	0.0128
NCF4	207677_s_at	neutrophil cytosolic factor 4, 40kDa	1.5869	0.0147
C6orf120	221787_at	chromosome 6 open reading frame 120	1.5868	0.0455
240549_at	240549_at		-1.5864	0.0383
ZNF526	228229_at	zinc finger protein 526	1.5849	0.0262
SKI	229265_at	v-ski sarcoma viral oncogene homolog (avian)	1.5844	0.0349
WNT7B	217681_at	wingless-type MMTV integration site family, member 7B	1.5841	0.0054
LAMTOR3	227562_at	late endosomal/lysosomal adaptor, MAPK and MTOR activator 3	-1.5841	0.0065
IL6ST	234967_at	interleukin 6 signal transducer (gp130, oncostatin M receptor)	1.5833	0.0499
C4orf34	224990_at	chromosome 4 open reading frame 34	-1.5829	0.0247
SCFD1	215548_s_at	sec1 family domain containing 1	1.5823	0.0005
PTCH1	209815_at	patched 1	-1.5821	0.006
ZMYND11	1554158_at	zinc finger, MYND-type containing 11	1.5821	0.0136
RBM47	222496_s_at	RNA binding motif protein 47	-1.5815	0.0168
BF336159	239494_at		1.5813	0.0453
LAMC2	207517_at	laminin, gamma 2	1.5806	0.0052
DUSP2	204794_at	dual specificity phosphatase 2	1.5798	0.0472
MAGEB2	206218_at	melanoma antigen family B, 2	-1.5791	0.0184
AI629041	241991_at		-1.5781	0.035
LOC100507162	231501_at	uncharacterized LOC100507162	-1.5761	0.0289
SGK1	201739_at	serum/glucocorticoid regulated kinase 1	1.5755	0.0084
CSTA	204971_at	cystatin A (stefin A)	-1.5751	0.0469
PCGF5	235331_x_at	polycomb group ring finger 5	-1.575	0.0439
AI969868	244437_at		1.5727	0.026
AK022462	234061_at		-1.5707	0.0294
MAPK13	210059_s_at	mitogen-activated protein kinase 13	-1.5699	0.0362
TTL	224896_s_at	tubulin tyrosine ligase	-1.5684	0.0063
TUSC2	203273_s_at	tumor suppressor candidate 2	1.5683	0.003
AL050063	234266_at		-1.5682	0.0357
ABCA12	215465_at	ATP-binding cassette, sub-family A (ABC1), member 12	-1.5682	0.0474
PLA2G4F	235958_at	phospholipase A2, group IVF	-1.5674	0.0397
LOC339524	235870_at	uncharacterized LOC339524	1.5659	0.0091
235760_at	235760_at		1.5656	0.0284
228704_s_at	228704_s_at		-1.5653	0.024
AA705933	239866_at		-1.565	0.001
BC043238	1562482_at		-1.5645	0.0427
RARRES1	206391_at	retinoic acid receptor responder (tazarotene induced) 1	-1.5639	0.0275
AA621549	242582_at		1.5627	0.0246
LINC00563	215738_at	long intergenic non-protein coding RNA 563	1.5627	0.0404
BU683708	1557689_at		1.5625	0.0258
SH3RF3	228461_at	SH3 domain containing ring finger 3	1.5618	0.0159
AW627948	241085_at		1.5617	0.0294
SPECC1	244461_at	sperm antigen with calponin homology and coiled-coil domains 1	-1.5603	0.0223
BBIP1	228993_s_at	BBSome interacting protein 1	-1.5596	0.0385
ZNF702P	206557_at	zinc finger protein 702, pseudogene	1.5592	0.0447
TYSND1	238802_at	trypsin domain containing 1	-1.5586	0.023
TCF7L1	221016_s_at	transcription factor 7-like 1 (T-cell specific, HMG-box)	-1.5566	0.0035
IKBIP	236249_at	IKBKB interacting protein	-1.5547	0.0026
LCA5	242006_at	Leber congenital amaurosis 5	-1.5543	0.0265
SLCO3A1	227367_at	solute carrier organic anion transporter family, member 3A1	-1.5543	0.0101
C4orf19	235350_at	chromosome 4 open reading frame 19	-1.5542	0.0193
AL832499	1560405_at		-1.5539	0.0187
RPS6KB1	204171_at	ribosomal protein S6 kinase, 70kDa, polypeptide 1	-1.5534	0.0339
AL563613	226532_at		1.5529	0.0128
INPP4A	235695_at	inositol polyphosphate-4-phosphatase, type I, 107kDa	-1.5527	0.0192
CNOT8	202164_s_at	CCR4-NOT transcription complex, subunit 8	-1.5516	0.0008
PHF17	235024_at	PHD finger protein 17	-1.5513	0.0084
AL137637	234442_at		-1.5509	0.0309
XRCC6	215308_at	X-ray repair complementing defective repair in Chinese hamster cells 6	-1.5508	0.0198
208567_s_at	208567_s_at		1.5504	0.0491
TNFRSF10A	231775_at	tumor necrosis factor receptor superfamily, member 10a	1.5504	0.0293
ATM	212672_at	ataxia telangiectasia mutated	-1.5486	0.0062
FAR2	220615_s_at	fatty acyl CoA reductase 2	1.5483	0.0151
ABI1	209028_s_at	abl-interactor 1	-1.5482	0.0033
MRPL19	238448_at	mitochondrial ribosomal protein L19	-1.5475	0.0166
SEPSECS	227982_at	Sep (O-phosphoserine) tRNA:Sec (selenocysteine) tRNA synthase	-1.5475	0.0215
SRPK2	203182_s_at	SRSF protein kinase 2	1.5472	0.0226
218978_s_at	218978_s_at		1.5465	0.0391
EIF4G3	1554310_a_at	eukaryotic translation initiation factor 4 gamma, 3	1.5463	0.0206
OSTM1	235197_s_at	osteopetrosis associated transmembrane protein 1	1.5463	0.0009
1552718_at	1552718_at		1.5449	0.0342
SWT1	223548_at	SWT1 RNA endoribonuclease homolog (S. cerevisiae)	1.5448	0.0109
FAM161B	235378_at	family with sequence similarity 161, member B	-1.5445	0.0385
AK4	230630_at	adenylate kinase 4	-1.5442	0.0336
GPATCH2	243704_at	G patch domain containing 2	1.544	0.0318
DENND1A	219763_at	DENN/MADD domain containing 1A	-1.5431	0.007
MAP2K7	226023_at	mitogen-activated protein kinase kinase 7	1.5431	0.0109
GFPT1	226886_at	glutamine--fructose-6-phosphate transaminase 1	1.543	0.0014
238140_at	238140_at		1.5424	0.0107
AI521765	242181_at		-1.5409	0.0054
KITLG	207029_at	KIT ligand	-1.5405	0.0348
AK026763	1564291_at		1.54	0.0319
PTPRM	203329_at	protein tyrosine phosphatase, receptor type, M	1.5394	0.018
TGM2	211573_x_at	transglutaminase 2 (C polypeptide, protein-glutamine-gamma-glutamyltransferase)	1.5393	0.0457
FUNDC2	230922_x_at	FUN14 domain containing 2	-1.5389	0.0052
216726_at	216726_at		1.5384	0.0049
ISOC1	218170_at	isochorismatase domain containing 1	-1.5382	0.0247
ASB9	205673_s_at	ankyrin repeat and SOCS box containing 9	-1.5379	0.0175
AI471855	243671_at		-1.5375	0.0484
CFHR1	215388_s_at	complement factor H-related 1	-1.5371	0.0271
ADCY7	203741_s_at	adenylate cyclase 7	-1.5365	0.0403
AI201185	241143_at		1.5364	0.0191
SLC25A15	218653_at	solute carrier family 25 (mitochondrial carrier; ornithine transporter) member 15	1.5358	0.002
NM_015870	208360_s_at		1.5355	0.0298
FOXN3-AS1	227887_at	FOXN3 antisense RNA 1	1.5352	0.0125
PKIB	231120_x_at	protein kinase (cAMP-dependent, catalytic) inhibitor beta	-1.5337	0.0474
AHDC1	205002_at	AT hook, DNA binding motif, containing 1	1.5336	0.0347
FANCC	205189_s_at	Fanconi anemia, complementation group C	-1.5326	0.0086
PHLDA1	217996_at	pleckstrin homology-like domain, family A, member 1	1.5322	0.0006
KBTBD3	228777_at	kelch repeat and BTB (POZ) domain containing 3	-1.5316	0.0066
SYNGR4	206719_at	synaptogyrin 4	1.5307	0.0369
LYPD3	204952_at	LY6/PLAUR domain containing 3	1.5307	0.0036
TBC1D5	201813_s_at	TBC1 domain family, member 5	-1.5305	0.0071
KIF20B	205235_s_at	kinesin family member 20B	-1.5305	0.0492
EFNB2	202669_s_at	ephrin-B2	1.5304	0.0025
JDP2	226267_at	Jun dimerization protein 2	-1.53	0.0181
SMU1	222618_at	smu-1 suppressor of mec-8 and unc-52 homolog (C. elegans)	1.5299	0.0221
MORN4	228354_at	MORN repeat containing 4	-1.5282	0.0036
OTUD4	203479_s_at	OTU domain containing 4	1.5279	0.0275
ZNF829	238952_x_at	zinc finger protein 829	-1.5269	0.0221
SLC25A23	220182_at	solute carrier family 25 (mitochondrial carrier; phosphate carrier), member 23	-1.5264	0.0328
MIOX	224179_s_at	myo-inositol oxygenase	-1.5255	0.0296
PDCD4	202730_s_at	programmed cell death 4 (neoplastic transformation inhibitor)	-1.5253	0.0388
1565641_at	1565641_at		-1.5252	0.0306
LOC145757	1558649_at	uncharacterized LOC145757	-1.5246	0.0102
LOC100507642	233176_at	uncharacterized LOC100507642	-1.5244	0.0122
GABPA	210188_at	GA binding protein transcription factor, alpha subunit 60kDa	1.5243	0.0206
RABL2B	219151_s_at	RAB, member of RAS oncogene family-like 2B	-1.5243	0.047
GPAM	225424_at	glycerol-3-phosphate acyltransferase, mitochondrial	-1.5214	0.0079
ID1	208937_s_at	inhibitor of DNA binding 1, dominant negative helix-loop-helix protein	1.5207	0.0065
NECAB2	215005_at	N-terminal EF-hand calcium binding protein 2	-1.5201	0.0205
DPYD	204646_at	dihydropyrimidine dehydrogenase	-1.5193	0.023
GULP1	215913_s_at	GULP, engulfment adaptor PTB domain containing 1	-1.5191	0.0029
MCOLN1	219952_s_at	mucolipin 1	-1.519	0.0297
ZNF555	1553286_at	zinc finger protein 555	-1.519	0.0052
CREBRF	225957_at	CREB3 regulatory factor	-1.5188	0.0076
OFCC1	1565065_at	orofacial cleft 1 candidate 1	1.5187	0.0148
TNRC6A	224705_s_at	trinucleotide repeat containing 6A	1.5178	0.0003
MAOA	204389_at	monoamine oxidase A	1.5175	0.0281
UCA1	227919_at	urothelial cancer associated 1 (non-protein coding)	-1.5171	0.0261
220524_at	220524_at		1.5167	0.0285
TINF2	220052_s_at	TERF1 (TRF1)-interacting nuclear factor 2	1.5157	0.0051
IRAK2	231779_at	interleukin-1 receptor-associated kinase 2	1.5153	0.0079
AI658485	243911_at		-1.5148	0.0243
MTUS1	212096_s_at	microtubule associated tumor suppressor 1	-1.514	0.0062
ZDHHC14	219247_s_at	zinc finger, DHHC-type containing 14	1.5138	0.0366
PNPO	218511_s_at	pyridoxamine 5'-phosphate oxidase	-1.513	0.0004
MAP1LC3A	224378_x_at	microtubule-associated protein 1 light chain 3 alpha	1.5129	0.033
GABARAPL1	208869_s_at	GABA(A) receptor-associated protein like 1	-1.5127	0.0165
ANKRD22	238439_at	ankyrin repeat domain 22	1.5126	0.0067
CEP19	230860_at	centrosomal protein 19kDa	1.5126	0.0069
FAM98A	212333_at	family with sequence similarity 98, member A	1.5119	0.0018
C5orf4	220751_s_at	chromosome 5 open reading frame 4	1.5118	0.0344
VWA9	221265_s_at	von Willebrand factor A domain containing 9	1.5115	0.0252
BC030624	1569763_at		-1.5109	0.0319
SNAP23	214544_s_at	synaptosomal-associated protein, 23kDa	-1.5097	0.0006
ADRBK1	201402_at	adrenergic, beta, receptor kinase 1	1.5096	0.0194
AK025276	216175_at		-1.5093	0.0488
HFE	214647_s_at	hemochromatosis	-1.5091	0.0062
SOS2	212870_at	son of sevenless homolog 2 (Drosophila)	-1.5082	0.0251
IGFBP3	212143_s_at	insulin-like growth factor binding protein 3	-1.5082	0.0048
232809_s_at	232809_s_at		-1.5079	0.0136
C11orf85	231210_at	chromosome 11 open reading frame 85	1.5075	0.0221
BARD1	242655_at	BRCA1 associated RING domain 1	-1.5074	0.0021
MPRIP	214771_x_at	myosin phosphatase Rho interacting protein	1.5073	0.0064
CCND1	208711_s_at	cyclin D1	1.5065	0.0037
DUSP4	204015_s_at	dual specificity phosphatase 4	1.5063	0.0091
ATP6V0E2	213587_s_at	ATPase, H+ transporting V0 subunit e2	-1.5054	0.027
AK000792	234262_at		1.5052	0.021
GADD45B	207574_s_at	growth arrest and DNA-damage-inducible, beta	-1.505	0.0034
DPP4	203717_at	dipeptidyl-peptidase 4	-1.5047	0.0162
ARID5B	212614_at	AT rich interactive domain 5B (MRF1-like)	-1.5046	0.0166
KLF16	226328_at	Kruppel-like factor 16	-1.5046	0.0176
FZD7	203706_s_at	frizzled family receptor 7	-1.5034	0.0486
PHLDA1	217997_at	pleckstrin homology-like domain, family A, member 1	1.5033	0.0118
HMGCR	202540_s_at	3-hydroxy-3-methylglutaryl-CoA reductase	-1.5029	0.0002
SRRM2	1554671_a_at	serine/arginine repetitive matrix 2	1.5029	0.018
CCNY	224647_at	cyclin Y	-1.5024	0.0173
ADAM8	205179_s_at	ADAM metallopeptidase domain 8	1.5018	0.0174
AK024132	232944_at		1.5014	0.0342
229991_s_at	229991_s_at		1.5013	0.0002
IL15	205992_s_at	interleukin 15	-1.5012	0.0305
USP48	229812_at	ubiquitin specific peptidase 48	-1.5007	0.0464
N90719	242245_at		-1.5002	0.0062
