# Supplementary material for: PRSS3/Mesotrypsin and kallikrein-related peptidase 5 are associated with poor prognosis and contribute to tumor cell invasion and growth in lung adenocarcinoma
Source: Sci Rep. 2019 Feb 12;9:1844. doi: 10.1038/s41598-018-38362-0 (PMC6372636; doi:10.1038/s41598-018-38362-0)
Supplement: Supplementary file 3 — Supplemental Table 2 [file 41598_2018_38362_MOESM3_ESM.xlsx]

## Sheet: bioset_details (1)
Supplemental Table 2: Genes differentially expressed by KLK5 kd as compared to NT
Using threshold of p<0.05 and foldchange greater than 1.5 (relative to NT control), 1278 genes were identified from the Affymetrix dataset, which mapped to 1255 genes using Illumina Basespace Correlation Engine.
Symbol	Affy gene ID	Description	Fold Change (KLK5/NT)	P-Value
AI927941	241560_at		-17.143	0.0005
KLK5	222242_s_at	kallikrein-related peptidase 5	-15.2057	7.5e-06
BC022058	1555601_at		-11.4679	0.0356
BC039382	1560288_at		-11.3607	0.0432
LOC100507221	240734_at	uncharacterized LOC100507221	10.9471	0.0086
OR2L2	1567238_at	olfactory receptor, family 2, subfamily L, member 2	-10.7038	0.0286
243126_x_at	243126_x_at		-10.3725	0.0031
C10orf108	1557548_at	chromosome 10 open reading frame 108	-10.3043	0.0115
AL359607	1566487_at		-10.2305	0.0395
LINC00518	237651_x_at	long intergenic non-protein coding RNA 518	-9.5193	0.0473
N80145	242118_x_at		-9.2409	0.0004
FAM13C	214914_at	family with sequence similarity 13, member C	-9.1113	0.0304
RP1L1	1555245_s_at	retinitis pigmentosa 1-like 1	8.7567	0.0005
1559842_at	1559842_at		-8.5134	0.0441
NETO1	1552904_at	neuropilin (NRP) and tolloid (TLL)-like 1	8.1127	0.011
GPC6	227059_at	glypican 6	-7.9515	0.046
IL7R	226218_at	interleukin 7 receptor	7.9036	0.0126
AF088003	1556783_a_at		-7.7977	0.0315
TMEM200A	234994_at	transmembrane protein 200A	-7.778	0.0018
AK002184	1558900_at		7.7664	0.0051
TTC21A	232308_at	tetratricopeptide repeat domain 21A	-7.5865	0.003
AK097780	1566585_at		-7.4919	0.0449
BC016014	1570284_x_at		7.4534	0.0148
SATB1	241365_at	SATB homeobox 1	7.2142	0.0015
POLR2M	239099_at	polymerase (RNA) II (DNA directed) polypeptide M	7.1262	0.0061
FLJ39639	243547_at	uncharacterized protein FLJ39639	-7.0619	0.0429
AK001582	233238_s_at		7.01	0.002
BC038548	1563027_at		6.9248	0.0016
AK021880	234489_at		6.9074	0.0115
1560566_at	1560566_at		-6.8292	0.0109
DAZ4	216351_x_at	deleted in azoospermia 4	-6.7915	0.0003
AL589610	1566204_at		-6.7306	0.0121
1568871_at	1568871_at		6.6428	0.0336
LINC00619	1560851_at	long intergenic non-protein coding RNA 619	6.5806	0.0133
1558544_at	1558544_at		6.5552	0.0036
BC041346	1561699_a_at		-6.4722	0.0353
215546_at	215546_at		-6.4188	0.0252
ZNF709	1553247_a_at	zinc finger protein 709	-6.4129	0.0315
AW082217	1560111_at		6.3805	0.0369
AI424825	231484_at		-6.3509	0.0192
AW292846	243867_at		6.35	0.0378
Hs.587249	240050_s_at		-6.2019	0.001
NR4A3	207978_s_at	nuclear receptor subfamily 4, group A, member 3	-6.1752	0.0013
CABP5	221160_s_at	calcium binding protein 5	6.1674	0.0484
FGF14-IT1	237392_at	FGF14 intronic transcript 1 (non-protein coding)	6.1393	0.0413
211411_at	211411_at		-6.1018	0.0006
AW872344	231645_s_at		6.0961	0.0397
SPATA6L	220218_at	spermatogenesis associated 6-like	6.0831	0.006
AI288698	237102_at		6.0008	0.0153
CYP4B1	210096_at	cytochrome P450, family 4, subfamily B, polypeptide 1	-5.9735	0.0001
1565934_at	1565934_at		-5.972	0.0155
AK022022	233704_at		-5.9013	0.0265
PKD1L1	1553004_at	polycystic kidney disease 1 like 1	-5.8637	0.0491
AK093301	1562670_at		-5.8143	0.0016
AA476583	244613_at		5.7924	0.0315
SLC4A9	224053_s_at	solute carrier family 4, sodium bicarbonate cotransporter, member 9	5.7921	0.0025
AF086007	1556813_at		5.774	0.0007
1567357_at	1567357_at		5.7618	0.0004
SYNPO	235914_at	synaptopodin	-5.7381	0.0383
FOLR2	229619_at	folate receptor 2 (fetal)	5.6842	0.0138
TAF7L	224380_s_at	TAF7-like RNA polymerase II, TATA box binding protein (TBP)-associated factor, 50kDa	-5.6519	0.019
O3FAR1	240856_at	omega-3 fatty acid receptor 1	-5.6356	0.0419
C7orf57	1557636_a_at	chromosome 7 open reading frame 57	-5.6286	0.0085
BC016001	1570496_at		-5.6276	0.022
BC036682	1562616_at		-5.592	0.0479
AW611685	230917_at		-5.581	0.0176
LOC100996549	1558320_at	uncharacterized LOC100996549	5.5527	0.0143
BC027465	1555158_at		-5.5464	0.0399
AW139582	243776_at		5.5431	0.005
ZDHHC21	233216_at	zinc finger, DHHC-type containing 21	5.5148	0.0463
FCAR	207674_at	Fc fragment of IgA, receptor for	5.4642	0.0017
WNT2	205648_at	wingless-type MMTV integration site family member 2	5.4409	0.01
AW189097	244107_at		5.4394	0.015
AW117229	243581_at		5.3569	0.0209
217392_at	217392_at		5.348	0.0259
206202_at	206202_at		5.3399	0.0066
ASPA	206030_at	aspartoacylase	-5.3266	0.0037
240337_at	240337_at		5.2982	0.0111
LOC100507073	233172_at	uncharacterized LOC100507073	5.2559	0.048
SNX31	241987_x_at	sorting nexin 31	-5.2514	0.014
AGXT2L2	232488_at	alanine-glyoxylate aminotransferase 2-like 2	-5.2487	0.0037
BF508789	243632_at		5.2344	0.0033
NAP1L3	204749_at	nucleosome assembly protein 1-like 3	-5.2191	0.0468
AW273830	1557437_a_at		5.2081	0.0461
BG435715	235100_at		-5.1965	0.018
BC020420	1570136_at		5.1765	0.0264
NTS	206291_at	neurotensin	5.1722	0.0058
LOC100506999	1559665_at	uncharacterized LOC100506999	-5.1644	0.0065
CLCNKA	207047_s_at	chloride channel, voltage-sensitive Ka	5.1283	0.006
1553390_at	1553390_at		-5.1275	0.0087
SLC9A3R2	209830_s_at	solute carrier family 9, subfamily A (NHE3, cation proton antiporter 3), member 3 regulator 2	-5.0371	0.0299
NM_001691	207879_at		-5.0362	0.0139
TRBV10-2	211608_at	T cell receptor beta variable 10-2	5.0298	0.0432
CSPG4	204736_s_at	chondroitin sulfate proteoglycan 4	5.0006	0.0277
SULT1C2	205343_at	sulfotransferase family, cytosolic, 1C, member 2	4.9783	0.035
PRO2012	1553546_at	uncharacterized protein PRO2012	4.9743	0.0065
AW207524	236959_s_at		4.9613	0.0007
ARMC9	220754_at	armadillo repeat containing 9	-4.9446	0.0047
234716_at	234716_at		4.9286	0.0191
BC041948	1566726_at		4.9264	0.0001
HSD17B6	205700_at	hydroxysteroid (17-beta) dehydrogenase 6 homolog (mouse)	-4.9182	0.0043
PPARGC1A	219195_at	peroxisome proliferator-activated receptor gamma, coactivator 1 alpha	-4.8915	0.032
FABP4	235978_at	fatty acid binding protein 4, adipocyte	-4.8838	0.0227
AW205381	239986_at		4.8625	0.0244
PRUNE2	1552455_at	prune homolog 2 (Drosophila)	-4.861	0.0027
LOC100996248	1559131_a_at	uncharacterized LOC100996248	4.8573	0.0271
CST11	233797_s_at	cystatin 11	-4.857	0.0297
C6orf123	207698_at	chromosome 6 open reading frame 123	4.8334	0.0085
SGCD	213543_at	sarcoglycan, delta (35kDa dystrophin-associated glycoprotein)	-4.8277	0.0095
AK025295	234636_at		4.8157	0.0008
BC042020	1563055_at		4.8076	0.0136
ZNF382	1561687_a_at	zinc finger protein 382	4.7863	0.0476
AL050043	216636_at		4.7791	0.0224
SLC26A7	1552826_at	solute carrier family 26, member 7	4.7735	0.0069
AK095187	1562520_at		4.7732	0.0036
AK092855	1557262_at		-4.7485	5e-05
KIF19	1553314_a_at	kinesin family member 19	-4.7421	0.0081
1556259_at	1556259_at		-4.7398	0.0109
BCL2L15	242013_at	BCL2-like 15	-4.7307	0.0153
AI309438	231038_s_at		4.7126	0.005
AL157458	234126_at		-4.6698	0.0017
216571_at	216571_at		4.6513	0.0006
BE348796	244799_s_at		4.6509	0.0151
BC008613	1566869_at		-4.6134	0.035
1569759_at	1569759_at		4.5753	0.0166
TRPM3	1554722_at	transient receptor potential cation channel, subfamily M, member 3	4.5663	0.0208
EPO	207257_at	erythropoietin	-4.5613	0.0376
BF476809	231654_s_at		-4.5323	0.0066
ATP2A3	213036_x_at	ATPase, Ca++ transporting, ubiquitous	-4.5316	0.0134
232693_s_at	232693_s_at		-4.51	0.0438
BC035402	1569750_at		4.5031	0.0365
1556653_at	1556653_at		-4.4685	0.0461
RNF157-AS1	230776_at	RNF157 antisense RNA 1	4.4496	0.0105
1570128_at	1570128_at		-4.4469	0.0038
KRT13	207935_s_at	keratin 13	-4.43	0.0364
APOL4	224491_at	apolipoprotein L, 4	4.4239	0.0063
MSMB	207430_s_at	microseminoprotein, beta-	-4.4148	0.0001
IL17RC	221926_s_at	interleukin 17 receptor C	-4.3971	0.0015
LOC100505797	243742_at	uncharacterized LOC100505797	-4.3947	0.0041
AI973051	239858_at		-4.3923	0.032
AK054922	1566217_at		-4.3865	0.0471
EPHA3	206071_s_at	EPH receptor A3	4.3683	0.0249
GLOD5	241564_at	glyoxalase domain containing 5	4.3585	0.0381
INTS9	237286_at	integrator complex subunit 9	4.358	0.005
AU144294	215574_at		-4.3408	0.0267
FXYD1	205384_at	FXYD domain containing ion transport regulator 1	4.3402	0.0159
1564084_at	1564084_at		4.3139	0.0189
243433_at	243433_at		-4.2899	0.0095
RIBC1	1553318_at	RIB43A domain with coiled-coils 1	-4.2772	0.0084
T85061	243936_x_at		4.2634	0.0297
LOC729083	1563053_at	uncharacterized LOC729083	4.2611	0.0167
CLEC4D	1552772_at	C-type lectin domain family 4, member D	-4.2601	0.0012
AW665802	237653_at		4.2505	0.0143
1562511_at	1562511_at		4.2236	0.003
TRIM55	236175_at	tripartite motif containing 55	-4.2198	0.0297
MXD3	221250_s_at	MAX dimerization protein 3	-4.2022	0.0003
213565_s_at	213565_s_at		-4.2004	0.0099
NDRG4	209159_s_at	NDRG family member 4	-4.1956	0.0312
BF511588	1556846_at		4.1842	0.0135
AI732427	241772_at		4.1839	0.0162
1567223_at	1567223_at		4.1714	0.0286
Hs.650727	243599_at		4.1641	0.0291
1560657_at	1560657_at		4.1634	0.0353
DAPK2	215184_at	death-associated protein kinase 2	-4.1591	0.0126
AK026385	234656_x_at		4.1499	0.0159
ALDOB	243901_at	aldolase B, fructose-bisphosphate	4.1348	0.0188
QKI	228540_at	QKI, KH domain containing, RNA binding	-4.1331	0.041
T83380	240935_at		4.1181	0.0357
MGAT3	208058_s_at	mannosyl (beta-1,4-)-glycoprotein beta-1,4-N-acetylglucosaminyltransferase	4.1116	0.0128
RIIAD1	237131_at	regulatory subunit of type II PKA R-subunit (RIIa) domain containing 1	-4.1109	0.0002
TRAV13-2	215796_at	T cell receptor alpha variable 13-2	4.1104	0.0211
KCNJ16	219564_at	potassium inwardly-rectifying channel, subfamily J, member 16	4.1075	0.0444
MAGED4B	221261_x_at	melanoma antigen family D, 4B	4.1006	0.0337
FOXN4	1562695_at	forkhead box N4	-4.0915	0.0141
KLRK1	205821_at	killer cell lectin-like receptor subfamily K, member 1	4.0885	0.0132
EDDM3A	208143_s_at	epididymal protein 3A	-4.0864	0.0495
ABCA13	1553604_at	ATP-binding cassette, sub-family A (ABC1), member 13	4.0848	0.0327
NRXN3	229649_at	neurexin 3	4.0792	0.0258
239076_at	239076_at		-4.0759	0.0449
AF119882	224086_at		4.0574	0.0402
CPED1	228728_at	cadherin-like and PC-esterase domain containing 1	4.057	0.0052
KLRK1	1555691_a_at	killer cell lectin-like receptor subfamily K, member 1	4.0564	0.0121
TMEFF2	223557_s_at	transmembrane protein with EGF-like and two follistatin-like domains 2	4.0556	0.0335
216011_at	216011_at		4.0502	0.0286
ST7-AS1	1555912_at	ST7 antisense RNA 1	4.0152	0.038
BE674309	230913_at		4.0121	0.0369
ARG1	231662_at	arginase, liver	3.9895	0.0298
ARG1	231663_s_at	arginase, liver	-3.9879	0.0499
CCR7	206337_at	chemokine (C-C motif) receptor 7	3.9865	0.0326
AL049260	216518_at		3.981	0.0493
CDY1	207647_at	chromodomain protein, Y-linked, 1	3.9725	0.0174
AF007147	215144_at		-3.9634	0.0464
MEP1A	206000_at	meprin A, alpha (PABA peptide hydrolase)	-3.9574	0.0224
Hs.687920	243314_at		-3.9566	0.0022
DYRK1A	239308_at	dual-specificity tyrosine-(Y)-phosphorylation regulated kinase 1A	-3.9517	0.0422
ARAP2	242402_x_at	ArfGAP with RhoGAP domain, ankyrin repeat and PH domain 2	3.9316	0.0028
PNLIPRP1	206694_at	pancreatic lipase-related protein 1	3.9244	0.0112
BF433474	237394_at		-3.9104	0.008
FGL2	227265_at	fibrinogen-like 2	3.9016	0.0106
ITGA8	235666_at	integrin, alpha 8	-3.895	0.022
FSIP1	1553622_a_at	fibrous sheath interacting protein 1	3.8872	0.0034
ENOX2	234003_at	ecto-NOX disulfide-thiol exchanger 2	3.8809	0.01
DPY19L2	230158_at	dpy-19-like 2 (C. elegans)	-3.875	0.0169
RARB	208412_s_at	retinoic acid receptor, beta	3.8678	0.0282
Hs.602164	235596_at		3.8501	0.0064
AI024328	244879_at		3.8317	0.023
AI792495	238410_x_at		3.8275	0.0008
LOC286382	240545_at	uncharacterized LOC286382	-3.8142	0.0325
ITGB8	205816_at	integrin, beta 8	-3.8121	0.0223
PPP1R7	244525_at	protein phosphatase 1, regulatory subunit 7	-3.795	0.0455
AGR2	228969_at	anterior gradient 2 homolog (Xenopus laevis)	-3.7867	0.0467
Hs.687284	237677_at		-3.7733	0.0152
1565840_at	1565840_at		3.7664	0.0078
1558645_at	1558645_at		3.7624	0.0483
SV2C	216086_at	synaptic vesicle glycoprotein 2C	-3.7587	0.0344
UNC5C	206189_at	unc-5 homolog C (C. elegans)	3.7434	0.0425
1563062_at	1563062_at		-3.7382	0.0351
GPRIN3	1556697_at	GPRIN family member 3	3.7299	0.0435
AW137094	231409_at		-3.7227	0.021
1561948_at	1561948_at		3.7199	0.03
CYP4F2	210452_x_at	cytochrome P450, family 4, subfamily F, polypeptide 2	-3.718	0.0333
ZEB2	233031_at	zinc finger E-box binding homeobox 2	-3.7065	0.0403
PGM5	1554560_at	phosphoglucomutase 5	-3.6972	0.008
CD44	234418_x_at	CD44 molecule (Indian blood group)	3.6934	0.0461
230197_s_at	230197_s_at		-3.6772	0.0325
2018-09-05	209768_s_at	septin 5	-3.6769	0.009
MYBPC2	206394_at	myosin binding protein C, fast type	-3.6677	0.0388
AJ275453	234415_x_at		-3.6661	0.0373
222081_at	222081_at		3.6583	0.0209
SPATA6L	1555079_at	spermatogenesis associated 6-like	3.6363	0.0409
C2CD2L	204757_s_at	C2CD2-like	3.6222	0.0398
BE218142	243344_at		-3.62	0.0289
KCNJ13	210179_at	potassium inwardly-rectifying channel, subfamily J, member 13	-3.62	0.0229
AI452799	1556763_at		3.6131	0.0193
NM_002932	205764_at		3.6129	0.0327
CXCL10	204533_at	chemokine (C-X-C motif) ligand 10	3.6035	0.0241
HOXD-AS1	239182_at	HOXD cluster antisense RNA 1	-3.5944	0.0233
TEX14	221035_s_at	testis expressed 14	3.5651	0.0007
RAPH1	1552482_at	Ras association (RalGDS/AF-6) and pleckstrin homology domains 1	3.5613	0.0283
AF075065	1563277_at		-3.5601	0.0338
229659_s_at	229659_s_at		3.5549	0.0152
PRRX1	226695_at	paired related homeobox 1	-3.5473	0.0172
233549_at	233549_at		3.5463	0.0374
IL21R	221658_s_at	interleukin 21 receptor	-3.5462	0.0212
AA932539	237852_at		-3.5448	0.0007
240961_at	240961_at		3.5419	0.0082
AL157490	217470_at		3.538	0.04
BCDIN3D-AS1	244542_at	BCDIN3D antisense RNA 1	3.5246	0.0239
SPTBN4	224145_s_at	spectrin, beta, non-erythrocytic 4	-3.5202	0.0145
216432_at	216432_at		3.5191	0.0016
TDRG1	230236_at	testis development related 1 (non-protein coding)	-3.5044	0.0177
WISP2	205792_at	WNT1 inducible signaling pathway protein 2	3.4977	0.023
CADM2	240433_x_at	cell adhesion molecule 2	3.495	0.0385
AGBL1	1553447_at	ATP/GTP binding protein-like 1	3.4919	2.9e-06
TCEA2	241428_x_at	transcription elongation factor A (SII), 2	-3.4898	0.0116
235090_at	235090_at		3.4867	0.0294
R36546	242198_at		3.483	0.0306
CDK18	214797_s_at	cyclin-dependent kinase 18	-3.4811	0.0426
BC020775	1569624_at		-3.4759	0.0361
GCSAML	1552908_at	germinal center-associated, signaling and motility-like	-3.4551	0.0262
FCRL2	224193_s_at	Fc receptor-like 2	3.4422	0.0309
233600_at	233600_at		3.4411	0.0268
IPW	241834_at	imprinted in Prader-Willi syndrome (non-protein coding)	-3.4356	0.0408
238016_s_at	238016_s_at		3.4303	0.0206
TRPM1	237069_s_at	transient receptor potential cation channel, subfamily M, member 1	3.4246	0.0045
GALNTL5	233150_at	UDP-N-acetyl-alpha-D-galactosamine:polypeptide N-acetylgalactosaminyltransferase-like 5	-3.4154	0.0149
AA465189	236145_at		3.4144	0.0167
MUC3B	214898_x_at	mucin 3B, cell surface associated	-3.4131	0.0343
GPR98	234871_at	G protein-coupled receptor 98	-3.4105	0.0486
RANBP3L	1553147_at	RAN binding protein 3-like	3.4061	0.004
AA861192	237055_at		-3.4021	0.0149
LOC100505498	231337_at	uncharacterized LOC100505498	-3.3985	0.0482
IL11	206926_s_at	interleukin 11	3.3829	0.0325
SELPLG	209879_at	selectin P ligand	-3.38	0.0456
KRT78	1553213_a_at	keratin 78	3.3788	0.0447
GRIK4	208552_at	glutamate receptor, ionotropic, kainate 4	-3.3678	0.0434
SOX3	214633_at	SRY (sex determining region Y)-box 3	3.3643	0.0279
WRNIP1	218015_s_at	Werner helicase interacting protein 1	-3.3432	0.0163
203393_at	203393_at		-3.3419	0.0261
NR3C2	205259_at	nuclear receptor subfamily 3, group C, member 2	-3.3357	0.0115
BCAS1	234780_at	breast carcinoma amplified sequence 1	-3.3308	0.0464
Hs.673947	237533_at		3.327	0.0472
AMPD3	209491_s_at	adenosine monophosphate deaminase 3	3.3191	0.0074
AI732638	237550_at		3.3157	0.0316
LOC100507384	237170_at	uncharacterized LOC100507384	-3.3097	0.0313
234895_at	234895_at		-3.3093	0.0224
LOC158696	1553357_at	uncharacterized LOC158696	-3.3035	0.003
SLC9A9	227791_at	solute carrier family 9, subfamily A (NHE9, cation proton antiporter 9), member 9	-3.3006	0.0112
CYP19A1	240705_at	cytochrome P450, family 19, subfamily A, polypeptide 1	-3.2978	0.0088
1569700_s_at	1569700_s_at		-3.2978	0.0198
NR4A2	204621_s_at	nuclear receptor subfamily 4, group A, member 2	-3.2977	0.0433
VIL1	205506_at	villin 1	-3.2961	0.0201
213443_at	213443_at		3.2835	0.0081
AK093301	1562671_s_at		-3.2775	0.0143
NEU2	221368_at	sialidase 2 (cytosolic sialidase)	-3.2746	0.0365
BC033956	1570300_at		-3.2714	0.0264
AK001582	233237_at		-3.2544	0.0491
Hs.672994	217664_at		-3.2518	0.0208
AW025980	241864_x_at		3.249	0.0463
LOC143188	234054_at	uncharacterized LOC143188	3.2468	0.0492
216281_at	216281_at		3.239	0.0417
ZNF865	241964_at	zinc finger protein 865	-3.2286	0.035
OR2H2	208573_s_at	olfactory receptor, family 2, subfamily H, member 2	3.2264	0.0407
LOC645355	233610_at	uncharacterized LOC645355	-3.2262	0.0316
HECW1-IT1	1560950_at	HECW1 intronic transcript 1 (non-protein coding)	3.2233	0.0251
EDNRA	216235_s_at	endothelin receptor type A	3.2196	0.0227
INPP5J	213651_at	inositol polyphosphate-5-phosphatase J	-3.2117	0.0455
222227_at	222227_at		3.2039	0.0013
ESR1	211235_s_at	estrogen receptor 1	-3.1987	0.0326
LRMP	204674_at	lymphoid-restricted membrane protein	-3.1958	0.0172
RNF32	232830_at	ring finger protein 32	-3.1931	0.001
HLA-DPA1	213537_at	major histocompatibility complex, class II, DP alpha 1	3.1877	0.0276
TSPY1	207918_s_at	testis specific protein, Y-linked 1	3.1858	0.043
SRRM2-AS1	1562930_at	SRRM2 antisense RNA 1	-3.1793	0.0258
LOC401463	243820_at	uncharacterized LOC401463	-3.1746	0.0025
GALK1	204374_s_at	galactokinase 1	-3.1719	0.022
PARK2	207058_s_at	parkinson protein 2, E3 ubiquitin protein ligase (parkin)	3.1715	0.0416
TECRL	241961_at	trans-2,3-enoyl-CoA reductase-like	-3.1697	0.0428
ATXN2L	201806_s_at	ataxin 2-like	3.1689	0.0118
IGSF22	1553857_at	immunoglobulin superfamily, member 22	3.168	0.0472
SBSPON	214725_at	somatomedin B and thrombospondin, type 1 domain containing	-3.1577	0.0185
BC030278	1570270_at		3.1396	0.0247
LOC645513	1556257_at	uncharacterized LOC645513	-3.1385	0.0011
Hs.673433	239795_at		-3.1367	0.0031
SOX11	204915_s_at	SRY (sex determining region Y)-box 11	3.1245	0.0299
FLJ31713	1553429_at	uncharacterized protein FLJ31713	3.1221	0.0071
DOCK9-AS2	231062_at	DOCK9 antisense RNA 2	-3.1213	0.0053
HDC	207067_s_at	histidine decarboxylase	-3.1066	0.0082
DNM1P41	232143_at	DNM1 pseudogene 41	3.1059	0.0062
GUCY1A3	221942_s_at	guanylate cyclase 1, soluble, alpha 3	3.1042	0.0372
AQP4	210906_x_at	aquaporin 4	3.1014	0.018
FAM81B	240065_at	family with sequence similarity 81, member B	-3.0968	0.0263
IGHV1-69	240915_at	immunoglobulin heavy variable 1-69	-3.0884	0.0046
AL832223	1563677_at		3.082	0.0057
AI218542	236089_at		3.0813	0.0291
SOX5	231685_at	SRY (sex determining region Y)-box 5	3.0523	0.0259
FAM198B	219872_at	family with sequence similarity 198, member B	3.0445	0.049
ERG	222079_at	v-ets erythroblastosis virus E26 oncogene homolog (avian)	3.0317	0.0159
235602_at	235602_at		3.0288	0.0046
AF090910	216097_at		-3.0242	0.0046
LGI4	242670_at	leucine-rich repeat LGI family, member 4	-3.016	0.0123
208379_x_at	208379_x_at		3.0154	0.0355
PREX2	220732_at	phosphatidylinositol-3,4,5-trisphosphate-dependent Rac exchange factor 2	2.9997	0.0277
AA809350	240751_at		-2.9886	0.0356
Z21967	216329_at		-2.9826	0.0379
LYPD5	236039_at	LY6/PLAUR domain containing 5	2.9773	0.0461
SLC1A6	206882_at	solute carrier family 1 (high affinity aspartate/glutamate transporter), member 6	2.9764	0.0082
PRRT2	227192_at	proline-rich transmembrane protein 2	-2.9751	0.0053
KLHDC8B	225755_at	kelch domain containing 8B	-2.9733	0.043
C18orf1	209573_s_at	chromosome 18 open reading frame 1	-2.9607	0.0313
AI808330	238217_at		2.953	0.0042
238265_x_at	238265_x_at		-2.9528	0.027
NRG1-IT1	1563168_at	NRG1 intronic transcript 1 (non-protein coding)	-2.9509	0.0269
GZMA	205488_at	granzyme A (granzyme 1, cytotoxic T-lymphocyte-associated serine esterase 3)	2.9502	0.0208
PAX4	211176_s_at	paired box 4	2.9387	0.0355
234430_at	234430_at		2.9369	0.0354
PRLR	206346_at	prolactin receptor	2.934	0.0187
TRPV4	219516_at	transient receptor potential cation channel, subfamily V, member 4	2.933	0.0286
242682_at	242682_at		2.928	0.0016
CDK6	224851_at	cyclin-dependent kinase 6	2.9276	6.5e-05
LOC100506926	243494_at	uncharacterized LOC100506926	2.9232	0.0173
AI821578	241042_at		-2.9215	0.0267
AV648589	242527_at		2.9206	0.0211
BF198144	240864_at		-2.9079	0.0006
BC014134	1569276_at		-2.9008	0.0022
205118_at	205118_at		2.8977	0.0423
STAB1	38487_at	stabilin 1	2.8972	0.041
BC040913	1564595_at		-2.8961	0.0244
216672_s_at	216672_s_at		2.8951	0.0458
AXL	202685_s_at	AXL receptor tyrosine kinase	2.8947	0.0065
LOC100505784	239514_at	uncharacterized LOC100505784	2.8944	0.0425
TNK2	216439_at	tyrosine kinase, non-receptor, 2	-2.8935	0.0321
BC035063	1556331_a_at		-2.8919	0.0035
KANK1	237162_at	KN motif and ankyrin repeat domains 1	-2.8686	0.0222
224056_at	224056_at		-2.856	0.0017
1562002_at	1562002_at		2.8423	0.0356
CXCL3	207850_at	chemokine (C-X-C motif) ligand 3	-2.8379	0.0226
APOBR	220023_at	apolipoprotein B receptor	2.8378	0.0087
LOC645188	1560895_at	uncharacterized LOC645188	2.8367	0.0239
HCFC1	202473_x_at	host cell factor C1 (VP16-accessory protein)	-2.8367	0.0319
Hs.405427	244383_at		-2.8356	0.0215
ENPEP	204844_at	glutamyl aminopeptidase (aminopeptidase A)	2.8269	0.0191
1560220_a_at	1560220_a_at		-2.8265	0.0111
BC038579	1563070_at		2.8248	0.0393
BC022431	1561795_at		-2.8231	0.0051
PRKACG	207228_at	protein kinase, cAMP-dependent, catalytic, gamma	2.822	0.0439
VSTM2A	236308_at	V-set and transmembrane domain containing 2A	-2.8194	0.0488
PMCHL1	217123_x_at	pro-melanin-concentrating hormone-like 1, pseudogene	-2.8041	0.0327
BC043275	1557863_at		2.7936	0.0486
1555387_at	1555387_at		-2.7831	0.0241
AK021967	215539_at		2.7755	0.0359
BC038182	1570022_at		2.7659	0.0139
KRT5	201820_at	keratin 5	-2.7654	0.0125
HMGN5	221606_s_at	high mobility group nucleosome binding domain 5	-2.7642	0.0162
PAPPA	224940_s_at	pregnancy-associated plasma protein A, pappalysin 1	2.7572	0.0488
AI652000	240496_at		-2.7561	0.0057
NM_025039	221174_at		-2.7554	0.0463
PPP4R1L	233069_at	protein phosphatase 4, regulatory subunit 1-like	-2.7499	0.0394
ANKRD45	216496_s_at	ankyrin repeat domain 45	2.7487	0.0434
224065_at	224065_at		2.7469	0.0159
RPS9	1557981_at	ribosomal protein S9	2.742	0.0311
BE675108	1556461_at		-2.7354	0.0243
CLDN4	201428_at	claudin 4	2.7277	0.0082
210161_at	210161_at		2.7276	0.0115
AA767317	242468_at		-2.7239	0.0491
RNF5	216018_at	ring finger protein 5, E3 ubiquitin protein ligase	2.723	0.0278
AW444897	243926_at		-2.7151	0.0276
CLCN4	205149_s_at	chloride channel, voltage-sensitive 4	2.7105	0.0281
AI824013	224989_at		-2.704	0.0007
AK000778	1564236_at		2.7015	0.0389
EHMT2	207484_s_at	euchromatic histone-lysine N-methyltransferase 2	-2.695	0.0014
ZC3H12D	1559263_s_at	zinc finger CCCH-type containing 12D	2.6945	0.0411
XRRA1	230557_at	X-ray radiation resistance associated 1	2.6872	0.0217
CD14	201743_at	CD14 molecule	-2.6859	0.0252
BC043203	1566778_at		2.6847	0.0163
AI655887	237597_at		-2.6842	0.0466
PHEX-AS1	1558666_at	PHEX antisense RNA 1	-2.676	0.0072
GPR173	221299_at	G protein-coupled receptor 173	-2.6736	0.0359
AI184581	241767_at		-2.6718	0.0154
CACNA2D3	219714_s_at	calcium channel, voltage-dependent, alpha 2/delta subunit 3	2.6709	0.0303
C6orf10	207523_at	chromosome 6 open reading frame 10	-2.6689	0.0374
TRPM4	219360_s_at	transient receptor potential cation channel, subfamily M, member 4	-2.6681	0.023
217450_at	217450_at		2.6652	0.0487
EFNA2	208256_at	ephrin-A2	2.6618	0.0383
ZSCAN4	1552851_at	zinc finger and SCAN domain containing 4	-2.6593	0.0024
NPHP1	206285_at	nephronophthisis 1 (juvenile)	2.6575	0.0266
NRP2	211844_s_at	neuropilin 2	2.6366	0.0032
LINC00330	1564263_at	long intergenic non-protein coding RNA 330	-2.6317	0.0338
RXFP1	1552715_a_at	relaxin/insulin-like family peptide receptor 1	2.6266	0.0491
LOC100128292	239565_at	uncharacterized LOC100128292	2.6212	0.0399
ZNF287	220055_at	zinc finger protein 287	-2.6136	0.0491
229932_at	229932_at		-2.6059	0.0432
C17orf99	236981_at	chromosome 17 open reading frame 99	-2.5962	0.0195
C17orf67	236863_at	chromosome 17 open reading frame 67	-2.5951	0.0188
MYT1	215822_x_at	myelin transcription factor 1	-2.5941	0.0461
NUDT4P1	229836_s_at	nudix (nucleoside diphosphate linked moiety X)-type motif 4 pseudogene 1	2.594	0.0098
DLGAP3	231151_at	discs, large (Drosophila) homolog-associated protein 3	-2.5912	0.0165
PVT1	1562153_a_at	Pvt1 oncogene (non-protein coding)	2.5888	0.01
1556803_at	1556803_at		-2.5866	0.0449
AL162055	234246_at		2.5853	0.0205
1557066_at	1557066_at		-2.5844	0.0467
ENY2	226776_at	enhancer of yellow 2 homolog (Drosophila)	-2.5797	0.0348
240178_at	240178_at		-2.5793	0.0437
AK025044	1563692_at		2.5776	0.0182
CPE	201116_s_at	carboxypeptidase E	-2.5732	0.0173
RABL6	225377_at	RAB, member RAS oncogene family-like 6	2.573	0.0009
215644_at	215644_at		2.5701	0.0498
C7	235979_at	complement component 7	2.5651	0.0137
229844_at	229844_at		2.5629	0.0484
SEPSECS	227982_at	Sep (O-phosphoserine) tRNA:Sec (selenocysteine) tRNA synthase	-2.5578	0.0368
IDI2	1552491_at	isopentenyl-diphosphate delta isomerase 2	2.5571	0.0452
233688_at	233688_at		-2.557	0.0253
AI028263	230074_s_at		2.5568	0.027
BIN1	210202_s_at	bridging integrator 1	2.5507	0.0005
PCDHGC4	231754_at	protocadherin gamma subfamily C, 4	-2.5485	0.012
AI810669	227052_at		-2.5481	0.0014
AK022197	233154_at		-2.5477	0.0093
DIRAS1	226573_at	DIRAS family, GTP-binding RAS-like 1	2.5468	0.0427
TP53AIP1	223920_s_at	tumor protein p53 regulated apoptosis inducing protein 1	-2.5401	0.0316
C8orf46	228695_at	chromosome 8 open reading frame 46	2.5395	0.0343
LOC284950	1563680_at	uncharacterized LOC284950	-2.5371	0.0415
RBP4	219140_s_at	retinol binding protein 4, plasma	-2.5241	0.0414
232669_at	232669_at		2.5227	0.0314
222210_at	222210_at		-2.5151	0.0177
LOC152586	1569995_at	glycosyltransferase 54 domain-containing protein	2.5119	0.0489
AI381900	238159_at		-2.5062	0.0215
AV712346	233081_at		2.5053	0.0286
AF086316	1560918_at		2.5047	0.0149
AI797382	240394_at		2.5007	0.0303
TES	244870_at	testis derived transcript (3 LIM domains)	2.4973	0.0338
IGFL2	231148_at	IGF-like family member 2	2.4968	0.0415
LUZP4	220665_at	leucine zipper protein 4	-2.4965	0.0038
HOTAIRM1	1557051_s_at	HOXA transcript antisense RNA, myeloid-specific 1	2.4946	0.0265
CDK6	224847_at	cyclin-dependent kinase 6	2.4925	4.8e-06
TRIM50	1556554_at	tripartite motif containing 50	-2.4894	0.0332
CASC5	220247_at	cancer susceptibility candidate 5	2.4893	0.0454
NLGN4X	221933_at	neuroligin 4, X-linked	2.4868	0.0098
228756_at	228756_at		-2.483	0.0054
C19orf47	1554475_a_at	chromosome 19 open reading frame 47	2.4794	0.0415
GRASP	228263_at	GRP1 (general receptor for phosphoinositides 1)-associated scaffold protein	2.4765	0.0345
LOC100505659	230978_at	uncharacterized LOC100505659	2.4741	0.0191
FAM75A3	215935_at	family with sequence similarity 75, member A3	2.4712	0.0048
AF130083	224033_at		-2.4705	0.0151
FAM122C	1552323_s_at	family with sequence similarity 122C	-2.4692	0.0007
RABGAP1L	237650_at	RAB GTPase activating protein 1-like	2.4563	0.0188
C4orf34	222336_at	chromosome 4 open reading frame 34	-2.4512	0.0379
BANCR	239239_at	BRAF-activated non-protein coding RNA	-2.4506	0.0255
ZFHX2	231946_at	zinc finger homeobox 2	-2.4428	0.046
AA757250	239868_at		-2.4423	0.0243
VSTM4	244058_at	V-set and transmembrane domain containing 4	2.4399	0.0296
SKAP1	205790_at	src kinase associated phosphoprotein 1	2.4375	0.0422
DAOA-AS1	1553024_at	DAOA antisense RNA 1	2.4309	0.0475
AF454553	1566994_at		2.4272	0.0298
237892_at	237892_at		2.4235	0.0195
TMEM169	228981_at	transmembrane protein 169	-2.4223	0.0394
TNFRSF9	207536_s_at	tumor necrosis factor receptor superfamily, member 9	2.421	0.0127
AW008472	244505_at		-2.4154	0.0048
U00791	1567000_at		2.4124	0.0317
CACNG1	206612_at	calcium channel, voltage-dependent, gamma subunit 1	2.4118	0.0281
SPATA6	242086_at	spermatogenesis associated 6	2.4072	0.0323
NKAIN4	228017_s_at	Na+/K+ transporting ATPase interacting 4	-2.4034	0.0046
240916_x_at	240916_x_at		2.3969	0.0015
AK092462	1564004_at		2.3959	0.0128
ACPP	204393_s_at	acid phosphatase, prostate	-2.3954	0.0389
C1QTNF5	223499_at	C1q and tumor necrosis factor related protein 5	2.3932	0.0277
AI692593	231498_at		2.3921	0.0365
217689_at	217689_at		2.3915	0.0348
YSK4	221180_at	YSK4 Sps1/Ste20-related kinase homolog (S. cerevisiae)	2.3888	0.0381
FSHB	214489_at	follicle stimulating hormone, beta polypeptide	2.388	0.0402
AU152240	233590_at		-2.3856	0.0438
ZNF818P	238149_at	zinc finger protein 818, pseudogene	-2.3851	0.0399
GLRB	244680_at	glycine receptor, beta	-2.3837	0.0026
BC038723	1559939_at		2.3833	0.021
FAM46C	226811_at	family with sequence similarity 46, member C	-2.3831	0.0097
EGF	206254_at	epidermal growth factor	-2.3827	0.0105
TLE4	204872_at	transducin-like enhancer of split 4 (E(sp1) homolog, Drosophila)	-2.3794	0.0257
DCAF8	232339_at	DDB1 and CUL4 associated factor 8	2.3672	0.027
ZNF609	212618_at	zinc finger protein 609	-2.366	0.0416
1560029_a_at	1560029_a_at		2.3648	0.0357
OAS3	232666_at	2'-5'-oligoadenylate synthetase 3, 100kDa	-2.3641	0.0418
CTSG	205653_at	cathepsin G	2.3638	0.0427
TULP3	221964_at	tubby like protein 3	2.3635	0.0049
GRPR	207929_at	gastrin-releasing peptide receptor	-2.3583	0.0024
CLEC4E	222934_s_at	C-type lectin domain family 4, member E	2.3576	0.011
OR1A2	221445_at	olfactory receptor, family 1, subfamily A, member 2	-2.3568	0.0496
AL042852	243731_at		-2.3536	0.0095
AI127295	243267_x_at		2.3524	0.0404
TMEM33	238831_at	transmembrane protein 33	-2.3475	0.0113
H53780	1561863_a_at		2.3444	0.046
238212_at	238212_at		2.3424	0.0331
NGB	220337_at	neuroglobin	2.3421	0.0013
HOPX	211597_s_at	HOP homeobox	-2.3396	0.0393
BG149297	236964_at		2.3365	0.0301
LHFPL1	236048_at	lipoma HMGIC fusion partner-like 1	2.3362	0.0208
240840_s_at	240840_s_at		-2.3356	0.0057
C6orf195	1553363_at	chromosome 6 open reading frame 195	2.335	0.0359
C2orf81	236070_at	chromosome 2 open reading frame 81	2.3324	0.0422
Hs.670269	1562732_at		-2.3309	0.0185
BC043169	1561318_at		2.3264	0.0068
FAM124B	220637_at	family with sequence similarity 124B	-2.3237	0.005
ATP2A3	213042_s_at	ATPase, Ca++ transporting, ubiquitous	-2.3193	0.0151
EIF4E2	209393_s_at	eukaryotic translation initiation factor 4E family member 2	2.319	0.0007
AQP8	206784_at	aquaporin 8	-2.3175	0.0196
232220_at	232220_at		-2.3091	0.0128
AW450941	240476_at		-2.3056	0.0436
MOV10L1	224385_s_at	Mov10l1, Moloney leukemia virus 10-like 1, homolog (mouse)	2.304	0.0021
FGD5-AS1	1561546_at	FGD5 antisense RNA 1	2.3018	0.0261
RABL6	223166_x_at	RAB, member RAS oncogene family-like 6	2.3007	0.0013
PLEKHB2	201411_s_at	pleckstrin homology domain containing, family B (evectins) member 2	-2.2976	0.002
BF061590	244514_at		2.2961	0.0272
BTG2	201236_s_at	BTG family, member 2	2.2946	0.0076
AA873827	236334_at		-2.2939	0.0413
HEMGN	223669_at	hemogen	2.2938	0.0282
SNAI3	1560228_at	snail homolog 3 (Drosophila)	-2.2915	0.0304
HOXB-AS3	230743_at	HOXB cluster antisense RNA 3	-2.2856	0.0375
PREX2	233408_at	phosphatidylinositol-3,4,5-trisphosphate-dependent Rac exchange factor 2	2.283	0.0311
VPS53	235882_at	vacuolar protein sorting 53 homolog (S. cerevisiae)	2.2731	0.0043
NPEPPS	201455_s_at	aminopeptidase puromycin sensitive	2.2672	0.0042
233679_at	233679_at		2.2659	0.0248
AK093628	1560758_at		-2.2636	0.0345
TRPC5	220552_at	transient receptor potential cation channel, subfamily C, member 5	2.2625	0.0178
AI694242	240045_at		2.2624	0.0162
AI698610	239566_at		2.2623	0.0288
BC037538	1562941_at		-2.2623	0.0324
CYP2D6	217468_at	cytochrome P450, family 2, subfamily D, polypeptide 6	2.2608	0.029
VAV3	224221_s_at	vav 3 guanine nucleotide exchange factor	-2.2543	0.0161
CA310606	1555856_s_at		-2.2502	0.0155
1560407_at	1560407_at		-2.2501	0.0061
238189_at	238189_at		2.2456	0.0425
LOC283335	243285_at	uncharacterized LOC283335	-2.2446	0.0117
PHLDA1	218000_s_at	pleckstrin homology-like domain, family A, member 1	2.2442	0.022
HYDIN2	1563529_at	HYDIN2, axonemal central pair apparatus protein (pseudogene)	2.2398	0.0385
MIDN	231072_at	midnolin	2.2391	0.0155
214101_s_at	214101_s_at		2.2351	0.0069
OXGR1	1553319_at	oxoglutarate (alpha-ketoglutarate) receptor 1	2.2346	0.0049
RGR	1559714_at	retinal G protein coupled receptor	-2.2334	0.0424
SH3TC1	229832_x_at	SH3 domain and tetratricopeptide repeats 1	-2.2334	0.0069
TMTC1	226322_at	transmembrane and tetratricopeptide repeat containing 1	-2.233	0.0318
244245_at	244245_at		-2.2328	0.0347
AL134451	236750_at		-2.2328	0.031
FOSL1	204420_at	FOS-like antigen 1	2.2322	0.0382
AI741419	241678_at		-2.232	0.039
215547_at	215547_at		2.2316	0.016
FGF1	208240_s_at	fibroblast growth factor 1 (acidic)	2.2282	0.039
LOC100507194	1569372_at	uncharacterized LOC100507194	2.2242	0.0121
LOC100507059	1558660_at	uncharacterized LOC100507059	2.2214	0.0168
Hs.636299	244770_at		-2.2208	0.0047
ZNF341	1553532_a_at	zinc finger protein 341	-2.2173	0.0075
CHRM3	242488_at	cholinergic receptor, muscarinic 3	-2.2143	0.038
NXT1	244719_at	NTF2-like export factor 1	2.2142	0.0462
LILRA3	206881_s_at	leukocyte immunoglobulin-like receptor, subfamily A (without TM domain), member 3	2.2126	0.0469
PTCHD2	234355_s_at	patched domain containing 2	-2.2103	0.0199
VPS53	229653_at	vacuolar protein sorting 53 homolog (S. cerevisiae)	2.2099	0.0019
HS3ST1	205466_s_at	heparan sulfate (glucosamine) 3-O-sulfotransferase 1	2.2067	0.0432
AW044663	230127_at		2.2057	0.0375
PDE5A	227088_at	phosphodiesterase 5A, cGMP-specific	-2.2037	0.0099
T84045	240130_at		2.2017	0.0161
AW780033	244301_at		-2.201	0.0325
TULP3	205854_at	tubby like protein 3	2.2007	0.0034
ZNF585A	1554824_at	zinc finger protein 585A	2.193	0.0135
BF509793	237708_at		2.1912	0.0326
CYP7B1	207386_at	cytochrome P450, family 7, subfamily B, polypeptide 1	-2.1906	0.0228
215683_at	215683_at		-2.1903	0.0436
HOXA-AS2	230080_at	HOXA cluster antisense RNA 2	-2.1896	0.0418
NEUROD4	221318_at	neuronal differentiation 4	2.188	0.0224
HCG26	214186_s_at	HLA complex group 26 (non-protein coding)	2.1875	0.0306
ABCB5	1569072_s_at	ATP-binding cassette, sub-family B (MDR/TAP), member 5	-2.185	0.0139
PRSS37	231572_at	protease, serine, 37	2.1819	0.0263
SHF	228922_at	Src homology 2 domain containing F	2.1787	0.0426
HBB	217232_x_at	hemoglobin, beta	2.1731	0.017
EREG	205767_at	epiregulin	2.1724	0.0043
208599_at	208599_at		-2.1662	0.0211
AA195014	243769_at		2.1589	0.0176
BC036321	1561237_at		-2.1581	0.0054
CDKL1	1555286_at	cyclin-dependent kinase-like 1 (CDC2-related kinase)	-2.1578	0.014
LOC285847	1570131_at	uncharacterized LOC285847	-2.1558	0.0006
AKAP17A	228447_at	A kinase (PRKA) anchor protein 17A	2.1554	0.0309
NEUROD1	1556057_s_at	neuronal differentiation 1	2.1503	0.0156
C14orf79	213512_at	chromosome 14 open reading frame 79	2.1455	0.0381
BC012545	1569955_at		2.1446	0.0424
C4orf34	224990_at	chromosome 4 open reading frame 34	-2.1438	0.0028
DUSP2	204794_at	dual specificity phosphatase 2	2.142	0.0221
NEU4	222957_at	sialidase 4	-2.1405	0.0052
AW303888	1561347_a_at		-2.1367	0.0497
AC004460	216830_at		-2.135	0.0422
BIN1	210201_x_at	bridging integrator 1	2.1323	0.0014
C1orf114	206721_at	chromosome 1 open reading frame 114	2.1319	0.0216
LOC100506882	237431_at	uncharacterized LOC100506882	2.1272	0.0372
GAL3ST3	1553257_at	galactose-3-O-sulfotransferase 3	-2.1265	0.0354
LOC100507244	1559655_at	uncharacterized LOC100507244	-2.1233	0.0298
CR2	244097_at	complement component (3d/Epstein Barr virus) receptor 2	-2.119	0.0133
LOC100506195	1564244_a_at	uncharacterized LOC100506195	-2.118	0.0196
AK026465	216425_at		2.1164	0.0379
THAP2	223588_at	THAP domain containing, apoptosis associated protein 2	2.1154	0.0445
238060_s_at	238060_s_at		2.1152	0.0442
BREA2	241475_at	breast cancer estrogen-induced apoptosis 2	2.1149	0.032
MGP	202291_s_at	matrix Gla protein	-2.1148	0.0188
ZNF555	1556188_a_at	zinc finger protein 555	2.1146	0.0073
BF514291	244158_at		-2.1093	0.0468
IGLON5	244694_at	IgLON family member 5	2.1022	0.0275
AI652451	1561998_at		-2.099	0.0326
JARID2	240674_at	jumonji, AT rich interactive domain 2	2.0936	0.0056
NF2	211091_s_at	neurofibromin 2 (merlin)	2.0919	0.0054
CYP2A7	207718_x_at	cytochrome P450, family 2, subfamily A, polypeptide 7	2.091	0.0158
AI141692	237501_at		2.0903	0.0346
DCLK1	230962_at	doublecortin-like kinase 1	-2.0887	0.0174
AK024994	234223_at		2.0875	0.0284
LOC100507291	230334_at	uncharacterized LOC100507291	-2.0864	0.0246
AI862062	1557538_at		-2.0838	0.0316
KCTD4	240512_x_at	potassium channel tetramerisation domain containing 4	-2.0772	0.0116
RASSF3	230466_s_at	Ras association (RalGDS/AF-6) domain family member 3	-2.0766	0.0045
LOC253044	1562748_at	uncharacterized LOC253044	2.0765	0.0146
AL832956	1563596_at		2.0737	0.0313
PHLDA1	217999_s_at	pleckstrin homology-like domain, family A, member 1	2.0726	0.0484
TPM2	212654_at	tropomyosin 2 (beta)	2.0725	0.0121
STOX1	1553202_at	storkhead box 1	-2.0718	0.0168
RLTPR	227218_at	RGD motif, leucine rich repeats, tropomodulin domain and proline-rich containing	-2.0718	0.0266
KIF1A	203849_s_at	kinesin family member 1A	2.0702	0.0378
EIF4E2	213571_s_at	eukaryotic translation initiation factor 4E family member 2	2.0689	0.0002
SEL1L2	234018_s_at	sel-1 suppressor of lin-12-like 2 (C. elegans)	-2.0679	0.0478
CDRT15L2	240889_at	CMT1A duplicated region transcript 15-like 2	2.0668	0.0481
MFSD4	229254_at	major facilitator superfamily domain containing 4	-2.0667	0.0359
BC043519	1562696_at		2.0614	0.0426
235519_at	235519_at		-2.0571	0.0231
HSD3B1	204515_at	hydroxy-delta-5-steroid dehydrogenase, 3 beta- and steroid delta-isomerase 1	2.0565	0.0028
OFCC1	1565065_at	orofacial cleft 1 candidate 1	2.0551	0.0275
AQP4	210067_at	aquaporin 4	-2.0529	0.0102
AF131786	234437_at		-2.0523	0.0088
MGAT4B	220189_s_at	mannosyl (alpha-1,3-)-glycoprotein beta-1,4-N-acetylglucosaminyltransferase, isozyme B	2.0521	0.0006
BC028841	1560547_at		2.0495	0.0476
NM_003163	208207_at		-2.0492	0.0438
TXK	206828_at	TXK tyrosine kinase	2.0488	0.039
HSPC081	1560636_a_at	uncharacterized LOC100286989	-2.0449	0.02
CEACAM1	211883_x_at	carcinoembryonic antigen-related cell adhesion molecule 1 (biliary glycoprotein)	2.0438	0.0188
STMN1	1552803_a_at	stathmin 1	-2.0428	0.0094
216714_at	216714_at		2.0394	0.0159
DUSP6	208891_at	dual specificity phosphatase 6	2.029	0.0455
NOG	231798_at	noggin	2.0286	0.032
Hs.130183	241314_at		-2.0215	0.0391
239844_x_at	239844_x_at		2.0192	0.028
AW974812	222325_at		-2.0179	0.0389
FAM24A	243143_at	family with sequence similarity 24, member A	2.0175	0.0276
MGAT4B	224598_at	mannosyl (alpha-1,3-)-glycoprotein beta-1,4-N-acetylglucosaminyltransferase, isozyme B	2.0133	2.7e-05
GAD2	243265_at	glutamate decarboxylase 2 (pancreatic islets and brain, 65kDa)	2.007	0.0202
CNTN2	230045_at	contactin 2 (axonal)	-2.0041	0.047
215932_at	215932_at		-2.0012	0.0287
228668_x_at	228668_x_at		-2.0006	0.0253
CABP4	1554201_at	calcium binding protein 4	2	0.0269
LOC441601	214381_at	septin 7 pseudogene	1.9984	0.0034
NM_025093	220912_at		1.9953	0.0388
KIR2DS1	208198_x_at	killer cell immunoglobulin-like receptor, two domains, short cytoplasmic tail, 1	1.9948	0.0212
TMEM170B	235798_at	transmembrane protein 170B	-1.9945	0.0057
205332_at	205332_at		1.9915	0.0291
RWDD1	240214_at	RWD domain containing 1	-1.9911	0.0253
LINC00205	1552819_at	long intergenic non-protein coding RNA 205	1.9905	0.0381
AGPAT9	224480_s_at	1-acylglycerol-3-phosphate O-acyltransferase 9	1.9882	0.0446
FOXD1	206307_s_at	forkhead box D1	1.9875	0.0397
PAPPA	224941_at	pregnancy-associated plasma protein A, pappalysin 1	1.9868	0.025
STON1	213413_at	stonin 1	-1.9852	0.0496
PHLDB2	238419_at	pleckstrin homology-like domain, family B, member 2	1.9845	5.5e-05
SORL1	212560_at	sortilin-related receptor, L(DLR class) A repeats containing	-1.9841	0.0188
PTPRM	1555579_s_at	protein tyrosine phosphatase, receptor type, M	1.9824	0.0042
R56808	231047_at		1.9787	0.0249
PDCD4	202730_s_at	programmed cell death 4 (neoplastic transformation inhibitor)	-1.9774	0.0047
ACVR1C	1563182_at	activin A receptor, type IC	1.9751	0.042
BC030624	1569763_at		-1.9749	0.0386
AF085963	1565714_at		1.9743	0.0325
BIN1	202931_x_at	bridging integrator 1	1.9731	0.0038
EPPK1	234555_at	epiplakin 1	1.9728	0.0453
CDK6	224848_at	cyclin-dependent kinase 6	1.9726	0.0002
BF509022	243422_at		-1.9646	0.0234
AI824407	239280_at		-1.9642	0.0466
Hs.640479	236996_at		1.9638	0.0464
220347_at	220347_at		-1.9636	0.0244
GIMAP5	64064_at	GTPase, IMAP family member 5	1.9628	0.001
Hs.539358	1569580_a_at		-1.9602	0.0334
ANXA13	208323_s_at	annexin A13	-1.9448	0.0267
RASGEF1B	1554999_at	RasGEF domain family, member 1B	1.9427	0.0381
PPIL6	236187_s_at	peptidylprolyl isomerase (cyclophilin)-like 6	-1.9423	0.0126
AK098632	1562878_at		1.9417	0.0091
ZNF341	233362_at	zinc finger protein 341	-1.9402	0.0255
PLEKHA1	226247_at	pleckstrin homology domain containing, family A (phosphoinositide binding specific) member 1	-1.9362	0.001
PIP4K2A	205570_at	phosphatidylinositol-5-phosphate 4-kinase, type II, alpha	1.9349	0.0033
BC030770	1561554_at		1.9339	0.0476
ESR1	211234_x_at	estrogen receptor 1	1.9335	0.0041
AA480677	239934_x_at		-1.9325	0.013
LOC100506328	1560679_at	uncharacterized LOC100506328	1.9306	0.0001
BIN1	214643_x_at	bridging integrator 1	1.9295	0.0011
MEG3	226210_s_at	maternally expressed 3 (non-protein coding)	1.9294	0.0051
CPE	201117_s_at	carboxypeptidase E	-1.9274	0.0006
RNF144A-AS1	1556798_a_at	RNF144A antisense RNA 1	1.9272	0.0232
228475_at	228475_at		-1.9267	0.0433
FPGT	205140_at	fucose-1-phosphate guanylyltransferase	-1.9258	0.0128
Hs.664234	1558592_at		-1.9229	0.0366
AI369956	242421_at		1.9221	0.0133
APOA4	206894_at	apolipoprotein A-IV	-1.9214	0.0151
BC018312	1569518_at		-1.9202	0.0018
TRAF3IP1	238494_at	TNF receptor-associated factor 3 interacting protein 1	-1.9198	0.0008
HIST1H3G	208496_x_at	histone cluster 1, H3g	-1.9172	0.0498
PART1	215972_at	prostate androgen-regulated transcript 1 (non-protein coding)	-1.9169	0.0353
KAT2B	239585_at	K(lysine) acetyltransferase 2B	1.9074	0.0186
AA885523	241251_at		1.9071	0.0341
AI732133	241043_at		-1.9062	0.0159
NKAIN3	1553241_at	Na+/K+ transporting ATPase interacting 3	-1.9061	0.0177
CCDC88A	239233_at	coiled-coil domain containing 88A	1.9043	0.0428
VGLL3	227399_at	vestigial like 3 (Drosophila)	1.9026	0.0441
CDK6	207143_at	cyclin-dependent kinase 6	1.901	0.0161
241822_at	241822_at		1.9004	0.0247
ASXL3	232838_at	additional sex combs like 3 (Drosophila)	1.8983	0.0043
C6orf120	221786_at	chromosome 6 open reading frame 120	1.8973	0.009
AA765480	244772_at		-1.8952	0.0025
CCR2	207794_at	chemokine (C-C motif) receptor 2	-1.895	0.0344
AA481788	241491_at		1.892	0.047
IQCA1	238584_at	IQ motif containing with AAA domain 1	-1.8899	0.0231
1563970_at	1563970_at		-1.8892	0.0088
ITGB1	1561042_at	integrin, beta 1 (fibronectin receptor, beta polypeptide, antigen CD29 includes MDF2, MSK12)	1.8864	0.0469
1554335_at	1554335_at		1.8841	0.0168
CABP1	208320_at	calcium binding protein 1	1.8824	0.0182
C11orf63	220141_at	chromosome 11 open reading frame 63	-1.8809	0.008
216857_at	216857_at		1.88	0.0413
IGFBP1	205302_at	insulin-like growth factor binding protein 1	1.8757	0.0033
BC036488	1554007_at		-1.8723	0.0294
CAPN6	202965_s_at	calpain 6	-1.8718	0.0055
TNFRSF25	211841_s_at	tumor necrosis factor receptor superfamily, member 25	1.8694	0.0274
ALDH3B1	205640_at	aldehyde dehydrogenase 3 family, member B1	-1.8689	0.0206
RNF213	231956_at	ring finger protein 213	-1.8669	0.0162
AW295341	244855_at		1.8577	0.0361
TMSB15B	214051_at	thymosin beta 15B	-1.857	0.0486
Hs.657940	242922_at		-1.8548	0.0448
FBXW10	223870_at	F-box and WD repeat domain containing 10	-1.8507	0.0076
1554499_s_at	1554499_s_at		1.849	0.046
1557798_at	1557798_at		-1.8469	0.0019
DHFRL1	235675_at	dihydrofolate reductase-like 1	-1.8467	0.0159
BF513468	241505_at		-1.8461	0.0437
SLC28A2	207249_s_at	solute carrier family 28 (sodium-coupled nucleoside transporter), member 2	-1.8443	0.0304
FAM222B	229418_at	family with sequence similarity 222, member B	1.8409	0.0465
BI547087	1568983_a_at		1.8402	0.0358
PACRGL	235517_at	PARK2 co-regulated-like	1.8399	0.0428
PTPRM	203329_at	protein tyrosine phosphatase, receptor type, M	1.8395	0.0378
TNFSF13B	223501_at	tumor necrosis factor (ligand) superfamily, member 13b	-1.8364	0.0124
C10orf10	209183_s_at	chromosome 10 open reading frame 10	-1.8318	0.0013
TGM2	211003_x_at	transglutaminase 2 (C polypeptide, protein-glutamine-gamma-glutamyltransferase)	1.8317	0.0109
BIN1	214439_x_at	bridging integrator 1	1.8294	0.0039
LAMC2	207517_at	laminin, gamma 2	1.8285	0.0076
215611_at	215611_at		1.8283	0.0378
PLEKHB2	201410_at	pleckstrin homology domain containing, family B (evectins) member 2	-1.8277	8.7e-06
GGT7	226469_s_at	gamma-glutamyltransferase 7	1.827	0.0243
COX7C	217491_x_at	cytochrome c oxidase subunit VIIc	1.827	0.0008
CD84	211191_at	CD84 molecule	1.8254	0.0356
UFSP1	240280_at	UFM1-specific peptidase 1 (non-functional)	-1.8235	0.0083
CHD7	218829_s_at	chromodomain helicase DNA binding protein 7	1.8232	0.0203
AU147500	233442_at		1.8225	0.0454
PCDHGA9	211873_s_at	protocadherin gamma subfamily A, 9	1.8214	0.0337
DMBX1	234776_at	diencephalon/mesencephalon homeobox 1	1.8211	0.046
LOC100289509	237266_at	uncharacterized LOC100289509	1.82	0.0005
FKBP4	1560303_at	FK506 binding protein 4, 59kDa	1.8185	0.0177
IFT81	223736_at	intraflagellar transport 81 homolog (Chlamydomonas)	1.8177	0.0102
CORIN	239260_at	corin, serine peptidase	1.8164	0.0194
ENPP1	205066_s_at	ectonucleotide pyrophosphatase/phosphodiesterase 1	-1.8159	0.0031
TMEM30B	213285_at	transmembrane protein 30B	-1.815	0.0027
215665_at	215665_at		1.8118	0.0198
M15530	1555717_at		-1.8117	0.0278
IGLV3-19	216853_x_at	immunoglobulin lambda variable 3-19	-1.8093	0.023
LOC113230	1558412_at	uncharacterized LOC113230	-1.8066	0.0073
SULT1B1	207601_at	sulfotransferase family, cytosolic, 1B, member 1	1.8059	0.0427
239746_at	239746_at		1.8039	0.0137
ST8SIA4	242943_at	ST8 alpha-N-acetyl-neuraminide alpha-2,8-sialyltransferase 4	1.8033	0.0437
233763_at	233763_at		-1.803	0.0434
MTUS1	239576_at	microtubule associated tumor suppressor 1	-1.8015	0.0452
LOC648987	227901_at	uncharacterized LOC648987	1.798	0.015
LOC100505573	225567_at	uncharacterized LOC100505573	1.7963	0.0395
AF090925	234030_at		1.7958	0.0409
NS3BP	1553943_at	NS3BP	1.7957	0.0214
HINT3	228697_at	histidine triad nucleotide binding protein 3	-1.7954	0.0217
CDKN2B-AS1	1559884_at	CDKN2B antisense RNA 1	-1.7946	0.0382
TMEM171	1553559_at	transmembrane protein 171	1.7941	0.0479
BF514096	244308_at		-1.7937	0.0113
DUSP4	204015_s_at	dual specificity phosphatase 4	1.7937	0.0057
SKP2	203626_s_at	S-phase kinase-associated protein 2, E3 ubiquitin protein ligase	1.7873	0.0284
SH3BP4	231468_at	SH3-domain binding protein 4	1.7867	0.0344
234014_at	234014_at		-1.7866	0.0213
AI432389	1556951_at		-1.7844	0.0499
FERMT1	218796_at	fermitin family member 1	1.7837	0.0042
AL121873	216315_x_at		1.7837	0.0181
AY174161	1567527_at		-1.7834	0.0257
MTBP	233436_at	Mdm2, transformed 3T3 cell double minute 2, p53 binding protein (mouse) binding protein, 104kDa	-1.781	8.4e-05
241733_at	241733_at		-1.7792	0.0243
1565614_at	1565614_at		-1.7789	0.0228
LOC440434	214107_x_at	aminopeptidase puromycin sensitive pseudogene	1.7778	0.0034
CAPZA2	201237_at	capping protein (actin filament) muscle Z-line, alpha 2	-1.7775	0.006
AI732275	237772_at		-1.7737	0.0244
TOR1AIP2	225880_at	torsin A interacting protein 2	-1.7734	0.0083
MAF	206363_at	v-maf musculoaponeurotic fibrosarcoma oncogene homolog (avian)	1.7723	0.0434
TIAM2	219950_s_at	T-cell lymphoma invasion and metastasis 2	1.7704	0.0118
GTF2H2	223758_s_at	general transcription factor IIH, polypeptide 2, 44kDa	1.7688	0.001
MYEOV	227342_s_at	myeloma overexpressed (in a subset of t(11;14) positive multiple myelomas)	1.768	0.0094
MAP1LC3A	224378_x_at	microtubule-associated protein 1 light chain 3 alpha	1.7662	0.0051
RASSF3	227167_s_at	Ras association (RalGDS/AF-6) domain family member 3	-1.7658	0.0031
PTN	211737_x_at	pleiotrophin	1.7654	0.0202
DAGLA	214128_at	diacylglycerol lipase, alpha	-1.7643	0.049
LINGO3	237405_at	leucine rich repeat and Ig domain containing 3	-1.7643	0.0361
TLE1	228284_at	transducin-like enhancer of split 1 (E(sp1) homolog, Drosophila)	1.763	0.0151
VAV3	218806_s_at	vav 3 guanine nucleotide exchange factor	-1.7628	0.0388
SYTL4	227703_s_at	synaptotagmin-like 4	1.7619	0.0116
AGPAT3	225440_at	1-acylglycerol-3-phosphate O-acyltransferase 3	1.7617	0.0009
AA594609	1555854_at		-1.7606	0.0157
237553_at	237553_at		-1.7598	0.0147
BC037977	1570125_at		1.7577	0.036
FOXC2	239058_at	forkhead box C2 (MFH-1, mesenchyme forkhead 1)	-1.7569	0.0232
BOLA3-AS1	228430_at	BOLA3 antisense RNA 1	-1.756	0.0054
DMRTC1	1560300_a_at	DMRT-like family C1	1.756	0.0347
241253_at	241253_at		-1.7559	0.0223
SHC4	235238_at	SHC (Src homology 2 domain containing) family, member 4	-1.755	0.027
SKP2	210567_s_at	S-phase kinase-associated protein 2, E3 ubiquitin protein ligase	1.754	0.001
LOC221272	232772_at	uncharacterized LOC221272	-1.751	0.008
PELI2	219132_at	pellino E3 ubiquitin protein ligase family member 2	-1.7505	0.0326
TARP	211144_x_at	TCR gamma alternate reading frame protein	1.75	0.0355
C1orf145	1560554_a_at	chromosome 1 open reading frame 145	-1.7485	0.0092
DOCK11	226875_at	dedicator of cytokinesis 11	-1.7473	0.0037
YRDC	218647_s_at	yrdC domain containing (E. coli)	1.7473	0.0136
BF511336	240154_at		1.7433	0.0359
TRBV7-8	234377_at	T cell receptor beta variable 7-8	-1.7412	0.0422
AL121723	234451_at		1.741	0.0289
LOC440434	215090_x_at	aminopeptidase puromycin sensitive pseudogene	1.7381	0.0041
NFIB	230291_s_at	nuclear factor I/B	-1.7369	0.007
MUC12	231814_at	mucin 12, cell surface associated	-1.7366	0.0029
SLC19A2	209681_at	solute carrier family 19 (thiamine transporter), member 2	1.7362	0.0384
LOC100128653	236053_at	uncharacterized LOC100128653	1.7353	0.0123
VTCN1	219768_at	V-set domain containing T cell activation inhibitor 1	-1.7351	0.0405
CHST1	242124_at	carbohydrate (keratan sulfate Gal-6) sulfotransferase 1	1.7321	0.0036
AW292765	235251_at		1.732	0.0451
TGM2	211573_x_at	transglutaminase 2 (C polypeptide, protein-glutamine-gamma-glutamyltransferase)	1.731	0.0257
LOC100996419	1559535_s_at	uncharacterized LOC100996419	-1.731	0.0122
AF041410	217102_at		-1.7308	0.0488
ATXN7L3B	212113_at	ataxin 7-like 3B	1.7286	0.0248
DAZ3	208281_x_at	deleted in azoospermia 3	-1.7279	0.0273
1559891_at	1559891_at		1.7274	0.0168
MBD5	227839_at	methyl-CpG binding domain protein 5	-1.7272	0.0195
AK7	241326_at	adenylate kinase 7	-1.7268	0.0366
SLC45A3	238499_at	solute carrier family 45, member 3	1.7266	0.0231
TRGC2	215806_x_at	T cell receptor gamma constant 2	1.7266	0.0437
1561507_at	1561507_at		1.7258	0.0476
EIF4E2	226734_at	eukaryotic translation initiation factor 4E family member 2	1.7233	0.0177
1566931_at	1566931_at		-1.7233	0.0482
GPR97	220404_at	G protein-coupled receptor 97	1.7226	0.0416
AW301002	1558804_at		-1.7219	0.0136
ATP9B	214934_at	ATPase, class II, type 9B	-1.7214	0.0368
COX7C	213846_at	cytochrome c oxidase subunit VIIc	1.7194	0.0012
LOC440894	242222_at	uncharacterized LOC440894	1.7177	0.0251
COX7C	201134_x_at	cytochrome c oxidase subunit VIIc	1.7158	8.2e-05
CMTM3	224733_at	CKLF-like MARVEL transmembrane domain containing 3	1.7156	0.0071
POLR3G	206653_at	polymerase (RNA) III (DNA directed) polypeptide G (32kD)	1.7154	0.0011
GTF2H1	242656_at	general transcription factor IIH, polypeptide 1, 62kDa	1.7135	0.0107
EGFR	210984_x_at	epidermal growth factor receptor	1.7118	0.0393
BC009519	1555617_x_at		1.7109	0.029
PLCB4	240728_at	phospholipase C, beta 4	1.7108	0.015
ITGB3	204628_s_at	integrin, beta 3 (platelet glycoprotein IIIa, antigen CD61)	1.7087	0.0105
PRB1	207752_x_at	proline-rich protein BstNI subfamily 1	1.7083	0.0056
SGPP1	223391_at	sphingosine-1-phosphate phosphatase 1	-1.7066	0.0147
NF2	204991_s_at	neurofibromin 2 (merlin)	1.7036	0.0178
AP4S1	235647_at	adaptor-related protein complex 4, sigma 1 subunit	1.7029	0.0021
MYC	202431_s_at	v-myc myelocytomatosis viral oncogene homolog (avian)	1.7029	0.0029
TBX5	211886_s_at	T-box 5	1.7017	0.0067
TMEM158	213338_at	transmembrane protein 158 (gene/pseudogene)	1.7017	0.0083
CBR3-AS1	1559501_at	CBR3 antisense RNA 1	1.7012	0.0046
ANKRD20A11P	241233_x_at	ankyrin repeat domain 20 family, member A11, pseudogene	-1.7005	0.0378
FOXL1	243409_at	forkhead box L1	-1.6978	0.0133
AF086377	1561012_at		-1.6976	0.0308
E2F4	202248_at	E2F transcription factor 4, p107/p130-binding	1.6974	0.0203
MALL	209373_at	mal, T-cell differentiation protein-like	1.6971	0.0433
LGALSL	219998_at	lectin, galactoside-binding-like	1.6969	0.0014
LINC00675	236001_at	long intergenic non-protein coding RNA 675	1.6957	0.0017
AI219891	231110_at		-1.6939	0.0491
STK35	1553673_at	serine/threonine kinase 35	1.6934	0.0041
BF028225	243634_at		-1.6929	0.0477
AL109666	215701_at		-1.6911	0.0168
CTBP1	1557714_at	C-terminal binding protein 1	1.6902	0.0227
PHTF2	209780_at	putative homeodomain transcription factor 2	-1.6893	0.0012
STK40	223852_s_at	serine/threonine kinase 40	1.688	0.0217
PARD6G-AS1	1557590_at	PARD6G antisense RNA 1	1.6865	0.0126
NF2	218915_at	neurofibromin 2 (merlin)	1.6859	0.0008
DEFA1	205033_s_at	defensin, alpha 1	1.6858	0.0452
KLF2	219371_s_at	Kruppel-like factor 2 (lung)	-1.6858	0.0304
1558541_at	1558541_at		1.6855	0.0499
1567539_at	1567539_at		1.684	0.0215
WNT5A	213425_at	wingless-type MMTV integration site family, member 5A	-1.682	0.0327
LOC100507299	1557693_at	uncharacterized LOC100507299	1.6819	0.0233
CP	228143_at	ceruloplasmin (ferroxidase)	-1.6819	0.0465
Hs.687696	241127_at		1.6818	0.0069
AU144005	232797_at		1.6805	0.0402
AW197616	230787_at		-1.6799	0.0152
1562625_at	1562625_at		1.6793	0.0282
LRRC8C	223533_at	leucine rich repeat containing 8 family, member C	1.6789	0.0221
ELP4	241099_at	elongator acetyltransferase complex subunit 4	1.6774	0.0415
TRPM5	223935_at	transient receptor potential cation channel, subfamily M, member 5	1.6772	0.0051
PRR15L	219127_at	proline rich 15-like	-1.6771	0.0139
TRPC4	220818_s_at	transient receptor potential cation channel, subfamily C, member 4	-1.6769	0.0326
YRDC	222703_s_at	yrdC domain containing (E. coli)	1.6767	0.0056
GJB3	215243_s_at	gap junction protein, beta 3, 31kDa	1.6746	0.0139
STX6	214441_at	syntaxin 6	1.6728	0.0278
210391_at	210391_at		1.6724	0.0194
PAPPA	224942_at	pregnancy-associated plasma protein A, pappalysin 1	1.6724	0.0104
SNHG16	224601_at	small nucleolar RNA host gene 16 (non-protein coding)	1.6723	0.0011
BG567552	1557316_at		1.6721	0.0463
RSL24D1	222465_at	ribosomal L24 domain containing 1	1.672	0.0156
CSHL1	205958_x_at	chorionic somatomammotropin hormone-like 1	-1.6707	0.0348
RAB15	221810_at	RAB15, member RAS oncogene family	1.6705	0.0001
AI088361	239970_at		1.6703	0.0379
PCOLCE2	219295_s_at	procollagen C-endopeptidase enhancer 2	1.6689	0.0196
SIKE1	221705_s_at	suppressor of IKBKE 1	1.6679	0.0371
SSH1	1555624_a_at	slingshot homolog 1 (Drosophila)	1.6672	0.0269
1556837_a_at	1556837_a_at		1.6669	0.0402
AV649582	231676_s_at		-1.6663	0.0193
OSMR	205729_at	oncostatin M receptor	1.6659	0.0431
BCL2L1	215037_s_at	BCL2-like 1	1.6659	0.029
LOC553137	237888_at	uncharacterized LOC553137	1.6657	0.0225
AI669804	232459_at		-1.6652	0.0002
NPEPPS	201454_s_at	aminopeptidase puromycin sensitive	1.6643	0.0127
SCT	221198_at	secretin	1.6641	0.0457
WNT5A	205990_s_at	wingless-type MMTV integration site family, member 5A	-1.6637	0.009
BC037824	1570146_at		-1.6626	0.0355
SNHG16	224603_at	small nucleolar RNA host gene 16 (non-protein coding)	1.6616	0.0078
AF086155	1556279_at		1.6615	0.0036
MIR17HG	232291_at	miR-17-92 cluster host gene (non-protein coding)	1.6613	0.001
240485_at	240485_at		-1.6607	0.0403
IRAK2	231779_at	interleukin-1 receptor-associated kinase 2	1.6603	0.0031
TNFRSF10B	209294_x_at	tumor necrosis factor receptor superfamily, member 10b	1.6601	0.022
IGSF9B	215255_at	immunoglobulin superfamily, member 9B	-1.6596	0.0419
C2orf15	1552740_at	chromosome 2 open reading frame 15	1.6594	0.0467
SCN11A	220791_x_at	sodium channel, voltage-gated, type XI, alpha subunit	1.659	0.0404
MACF1	241896_at	microtubule-actin crosslinking factor 1	1.6589	0.0117
AL359568	1566842_at		1.6587	0.0109
FJX1	219522_at	four jointed box 1 (Drosophila)	1.6561	0.0461
L34409	215745_at		1.6541	0.0354
FAM98A	212333_at	family with sequence similarity 98, member A	1.6535	0.0016
FDPSL2A	231366_at	MGC44478	-1.6531	0.0231
RMST	1562633_at	rhabdomyosarcoma 2 associated transcript (non-protein coding)	1.6524	0.049
AHSP	219672_at	alpha hemoglobin stabilizing protein	1.65	0.0395
TSC22D3	208763_s_at	TSC22 domain family, member 3	-1.65	0.0163
RARB	205080_at	retinoic acid receptor, beta	-1.6498	0.0375
AI859031	239039_at		-1.6477	0.0054
NM_024978	220711_at		-1.6471	0.0272
AF131844	222184_at		-1.6451	0.0048
235462_at	235462_at		-1.6445	0.0445
TAF5L	1554415_at	TAF5-like RNA polymerase II, p300/CBP-associated factor (PCAF)-associated factor, 65kDa	1.6443	0.0034
LOC157740	239877_at	uncharacterized protein C8orf9	1.6442	0.0069
LOC100128239	238872_at	uncharacterized LOC100128239	-1.6438	0.0334
C9orf174	229628_s_at	chromosome 9 open reading frame 174	-1.643	0.0341
AI346891	238318_at		-1.6419	0.0133
AK021640	215853_at		-1.6419	0.0184
C10orf10	209182_s_at	chromosome 10 open reading frame 10	-1.6402	0.0129
SRPK2	217517_x_at	SRSF protein kinase 2	1.64	0.0223
GAS1	204457_s_at	growth arrest-specific 1	-1.6392	0.0162
CDH26	232306_at	cadherin 26	1.6384	0.0147
ADAM30	221446_at	ADAM metallopeptidase domain 30	1.6375	0.0295
SOCS3	206360_s_at	suppressor of cytokine signaling 3	1.6374	0.0256
HS6ST2	1552767_a_at	heparan sulfate 6-O-sulfotransferase 2	1.6371	0.0225
ATXN7L2	230038_at	ataxin 7-like 2	1.6371	0.0298
PCDH7	228640_at	protocadherin 7	-1.6368	0.005
CRB1	220522_at	crumbs homolog 1 (Drosophila)	1.6366	0.0104
ZDHHC21	241946_at	zinc finger, DHHC-type containing 21	1.6365	0.0376
C10orf47	229801_at	chromosome 10 open reading frame 47	1.6358	0.0014
AA770459	240818_at		1.6355	0.038
CD83	204440_at	CD83 molecule	1.6353	0.0317
ATP7A	205198_s_at	ATPase, Cu++ transporting, alpha polypeptide	-1.635	0.0142
ROR1	205805_s_at	receptor tyrosine kinase-like orphan receptor 1	1.6335	0.0165
BRD4	202103_at	bromodomain containing 4	1.6334	0.006
AW270499	234028_at		-1.6331	0.0463
ATP1A3	214432_at	ATPase, Na+/K+ transporting, alpha 3 polypeptide	-1.6316	0.0428
AU145449	234086_at		1.6315	0.0462
CCDC90B	218288_s_at	coiled-coil domain containing 90B	1.6308	0.0285
1558199_at	1558199_at		1.6294	0.0432
TRMT10A	242442_x_at	tRNA methyltransferase 10 homolog A (S. cerevisiae)	-1.6292	0.0233
RAPGEF4	205651_x_at	Rap guanine nucleotide exchange factor (GEF) 4	-1.6288	0.0437
TRMT10A	230243_at	tRNA methyltransferase 10 homolog A (S. cerevisiae)	-1.6287	0.0033
TUSC2	203273_s_at	tumor suppressor candidate 2	1.6277	0.0033
1565848_at	1565848_at		1.6277	0.0208
IL1R2	205403_at	interleukin 1 receptor, type II	1.6248	0.0108
SGSM1	242921_at	small G protein signaling modulator 1	1.6239	0.0293
LOC100506621	227061_at	uncharacterized LOC100506621	-1.6235	0.0248
RMI1	218979_at	RMI1, RecQ mediated genome instability 1, homolog (S. cerevisiae)	-1.623	2.4e-05
ANKRD13C	227375_at	ankyrin repeat domain 13C	1.6217	0.0054
AFAP1L1	1555542_at	actin filament associated protein 1-like 1	1.6201	0.0396
KRTAP2-3	1555673_at	keratin associated protein 2-3	1.6199	0.0062
AU146390	233276_at		1.6195	0.0407
PCDH17	205656_at	protocadherin 17	1.6192	0.0469
ZPBP2	231442_at	zona pellucida binding protein 2	1.6185	0.0262
POLR2M	212244_at	polymerase (RNA) II (DNA directed) polypeptide M	-1.6171	0.0051
229675_at	229675_at		1.6164	0.009
CADM3	221921_s_at	cell adhesion molecule 3	-1.6164	0.0383
KRCC1	233329_s_at	lysine-rich coiled-coil 1	-1.6155	0.0471
FLJ45513	239400_at	uncharacterized LOC729220	-1.6149	0.0324
1560081_at	1560081_at		-1.6147	0.0267
SFXN4	230637_at	sideroflexin 4	1.6138	0.0418
MAGIX	1563318_s_at	MAGI family member, X-linked	1.6134	0.0002
SHOX2	208443_x_at	short stature homeobox 2	-1.6126	0.0038
EIF4G2	217607_x_at	eukaryotic translation initiation factor 4 gamma, 2	1.6125	0.0314
NUDT7	215818_at	nudix (nucleoside diphosphate linked moiety X)-type motif 7	1.6125	0.0098
PRKAR1B	212559_at	protein kinase, cAMP-dependent, regulatory, type I, beta	1.6119	0.0488
LRRC8A	233487_s_at	leucine rich repeat containing 8 family, member A	1.6118	0.0254
FLJ10038	205510_s_at	uncharacterized protein FLJ10038	-1.6113	0.0054
ARID5B	212614_at	AT rich interactive domain 5B (MRF1-like)	-1.61	0.0103
CDC25A	204696_s_at	cell division cycle 25 homolog A (S. pombe)	1.6097	0.013
CASP6	211464_x_at	caspase 6, apoptosis-related cysteine peptidase	1.6096	0.0083
UBASH3B	228359_at	ubiquitin associated and SH3 domain containing B	1.6087	0.0047
BF336159	239494_at		1.6086	0.0272
AMMECR1	226421_at	Alport syndrome, mental retardation, midface hypoplasia and elliptocytosis chromosomal region gene 1	1.6084	0.0275
C8orf47	1552390_a_at	chromosome 8 open reading frame 47	-1.6081	0.0142
ETS1	224833_at	v-ets erythroblastosis virus E26 oncogene homolog 1 (avian)	1.6079	0.0021
PADI2	209791_at	peptidyl arginine deiminase, type II	-1.6078	0.0089
SLC25A15	222705_s_at	solute carrier family 25 (mitochondrial carrier; ornithine transporter) member 15	1.6073	0.0211
GNG7	228831_s_at	guanine nucleotide binding protein (G protein), gamma 7	-1.6068	0.0467
NF2	217150_s_at	neurofibromin 2 (merlin)	1.6042	0.0027
U37688	224340_at		1.6041	0.0148
BIRC3	210538_s_at	baculoviral IAP repeat containing 3	1.6037	0.0084
FLJ45482	1565786_x_at	uncharacterized LOC645566	-1.6034	0.0036
NGF	206814_at	nerve growth factor (beta polypeptide)	1.6028	0.0233
BC043238	1562482_at		1.6014	0.0219
SEMA4D	203528_at	sema domain, immunoglobulin domain (Ig), transmembrane domain (TM) and short cytoplasmic domain, (semaphorin) 4D	1.6014	0.0092
C11orf58	225811_at	chromosome 11 open reading frame 58	1.6011	0.0018
PP13439	1569660_at	uncharacterized LOC100128046	-1.601	0.0176
MIOX	224179_s_at	myo-inositol oxygenase	1.6009	0.007
Z39232	1560924_at		1.6	0.0257
DHRS12	231345_s_at	dehydrogenase/reductase (SDR family) member 12	-1.5995	0.0349
BF217471	235441_at		-1.5987	0.0437
CXXC5	224516_s_at	CXXC finger protein 5	-1.5984	0.0165
STX6	212799_at	syntaxin 6	1.5983	0.0095
POLR3G	206654_s_at	polymerase (RNA) III (DNA directed) polypeptide G (32kD)	1.5981	0.0004
KCNG3	1552897_a_at	potassium voltage-gated channel, subfamily G, member 3	1.598	0.0235
1559739_at	1559739_at		-1.597	0.0186
1552734_at	1552734_at		-1.5967	0.0011
AI629041	241991_at		-1.5964	0.0359
IGF2BP3	203820_s_at	insulin-like growth factor 2 mRNA binding protein 3	1.5961	0.0121
1557331_at	1557331_at		1.596	0.0044
GCNT1	239761_at	glucosaminyl (N-acetyl) transferase 1, core 2	-1.5957	0.0198
MT1P2	211456_x_at	metallothionein 1 pseudogene 2	1.5947	0.0346
COL15A1	203477_at	collagen, type XV, alpha 1	1.5946	0.0279
MTMR9	233101_at	myotubularin related protein 9	-1.593	0.0329
BC033352	1561526_at		1.5908	0.0071
MUC1	207847_s_at	mucin 1, cell surface associated	-1.5907	0.01
KIAA1377	232166_at	KIAA1377	-1.5907	0.042
WBP11	217821_s_at	WW domain binding protein 11	-1.59	0.0381
PDE1C	207303_at	phosphodiesterase 1C, calmodulin-dependent 70kDa	1.587	0.0182
SIRPB1	1554624_a_at	signal-regulatory protein beta 1	1.5868	0.0275
Hs.608258	243876_at		1.5862	0.0281
AW205137	231113_at		1.5847	0.037
NCS1	218266_s_at	neuronal calcium sensor 1	1.5841	0.0226
DFNA5	203695_s_at	deafness, autosomal dominant 5	-1.5832	0.0195
MPHOSPH6	203740_at	M-phase phosphoprotein 6	-1.5829	0.0002
LINC00445	231330_at	long intergenic non-protein coding RNA 445	-1.5825	0.0227
USP12	213327_s_at	ubiquitin specific peptidase 12	-1.5824	0.0025
LOC100506446	243245_at	uncharacterized LOC100506446	1.5812	0.0093
EPS8	202609_at	epidermal growth factor receptor pathway substrate 8	-1.5808	0.0035
C1orf159	219337_at	chromosome 1 open reading frame 159	1.5805	0.0399
1566251_at	1566251_at		1.5802	0.034
Hs.609401	237479_at		1.5791	0.0069
ZNF791	1553703_at	zinc finger protein 791	-1.5776	0.0366
NUPL1	223984_s_at	nucleoporin like 1	-1.5762	0.007
TJP2	237132_at	tight junction protein 2	1.5757	0.0373
TJP3	35148_at	tight junction protein 3	-1.5751	0.0374
244464_at	244464_at		1.5745	0.0344
RARRES1	206391_at	retinoic acid receptor responder (tazarotene induced) 1	-1.574	0.0307
BU955063	1562056_at		1.5732	0.0223
LOC100506860	239814_at	uncharacterized LOC100506860	1.5726	0.0083
NLGN3	234751_s_at	neuroligin 3	1.5726	0.0302
CDKN1B	209112_at	cyclin-dependent kinase inhibitor 1B (p27, Kip1)	1.5726	0.0142
COL5A2	221729_at	collagen, type V, alpha 2	-1.5721	0.0358
PKD1L2	244444_at	polycystic kidney disease 1-like 2	-1.5718	0.0041
RIT1	243463_s_at	Ras-like without CAAX 1	-1.5715	0.0264
CBX1	201518_at	chromobox homolog 1	1.5714	0.0005
FLJ39632	231882_at	uncharacterized LOC642477	1.5712	0.0085
AK024568	216741_at		1.571	0.0083
AFF3	205735_s_at	AF4/FMR2 family, member 3	-1.5705	0.0443
FAM222B	222641_s_at	family with sequence similarity 222, member B	1.5703	0.0141
1557578_at	1557578_at		1.5702	0.0333
SKP2	203625_x_at	S-phase kinase-associated protein 2, E3 ubiquitin protein ligase	1.5695	0.0079
IGF2BP3	203819_s_at	insulin-like growth factor 2 mRNA binding protein 3	1.569	0.0019
AI654757	239690_at		-1.569	0.0473
PDCD4	202731_at	programmed cell death 4 (neoplastic transformation inhibitor)	-1.5683	0.0086
CFLAR-AS1	1556924_at	CFLAR antisense RNA 1	1.5665	0.0437
FLJ34208	1566760_at	uncharacterized LOC401106	1.5661	0.0181
AU145431	234104_at		1.5624	0.0381
NCR3LG1	229715_at	natural killer cell cytotoxicity receptor 3 ligand 1	1.5611	0.0126
C3orf24	231531_at	chromosome 3 open reading frame 24	1.5585	0.0489
LACC1	1553141_at	laccase (multicopper oxidoreductase) domain containing 1	1.5584	0.0065
IL6	205207_at	interleukin 6 (interferon, beta 2)	1.5577	0.0379
BF448114	239464_at		-1.5572	0.0486
BC040700	1562921_at		-1.5566	0.0305
E2F5	221586_s_at	E2F transcription factor 5, p130-binding	1.5561	0.0328
BF061543	240450_at		1.5558	0.0459
PCDH7	205534_at	protocadherin 7	-1.5555	0.0081
ABHD13	235348_at	abhydrolase domain containing 13	-1.555	0.0315
MTSS1L	1555894_s_at	metastasis suppressor 1-like	1.5546	0.0138
W99305	1560987_a_at		-1.5543	0.0046
234484_s_at	234484_s_at		1.5541	0.0305
221773_at	221773_at		1.5528	0.0108
C2orf69	238974_at	chromosome 2 open reading frame 69	-1.5527	0.0154
SOX9	202936_s_at	SRY (sex determining region Y)-box 9	1.5523	0.0016
242775_at	242775_at		-1.5522	0.0233
VCAN	221731_x_at	versican	1.5514	0.0112
DYRK2	202969_at	dual-specificity tyrosine-(Y)-phosphorylation regulated kinase 2	1.5513	0.0114
AF086077	1556542_a_at		-1.5484	0.0438
FLJ44896	236046_at	FLJ44896 protein	-1.5478	0.022
LOC100144597	1557892_at	uncharacterized LOC100144597	-1.5472	0.0471
FAM208A	209285_s_at	family with sequence similarity 208, member A	-1.5466	0.0146
RSL24D1	217915_s_at	ribosomal L24 domain containing 1	1.5463	0.0022
SFRP1	202036_s_at	secreted frizzled-related protein 1	1.5456	0.0127
C20orf195	220426_at	chromosome 20 open reading frame 195	-1.5453	0.0042
Hs.600569	244459_at		1.5438	0.0392
MAOA	204389_at	monoamine oxidase A	1.5425	0.0196
APLN	222856_at	apelin	-1.5416	0.0142
LPP	202821_s_at	LIM domain containing preferred translocation partner in lipoma	1.5409	0.0162
PNPLA4	209740_s_at	patatin-like phospholipase domain containing 4	-1.5399	0.0214
AKT3	212607_at	v-akt murine thymoma viral oncogene homolog 3 (protein kinase B, gamma)	1.5397	0.0112
SFRP1	202035_s_at	secreted frizzled-related protein 1	1.5396	0.0151
AI694421	241086_at		-1.539	0.0098
ANK1	205389_s_at	ankyrin 1, erythrocytic	1.539	0.0387
FAM168B	229946_at	family with sequence similarity 168, member B	1.5388	0.0045
NTRK3	215115_x_at	neurotrophic tyrosine kinase, receptor, type 3	-1.5383	0.0028
BC025982	1569499_at		-1.5375	0.0016
CLDN5	204482_at	claudin 5	-1.537	0.0292
C10orf53	1555051_at	chromosome 10 open reading frame 53	1.5364	0.0219
TADA2A	210537_s_at	transcriptional adaptor 2A	1.5361	0.0385
NUTF2	228379_at	nuclear transport factor 2	1.5358	0.0142
H07100	237602_at		1.5357	0.0461
234167_at	234167_at		1.5348	0.0153
CDC25A	1555772_a_at	cell division cycle 25 homolog A (S. pombe)	1.5336	0.0476
CNTRL	205642_at	centriolin	-1.5335	0.0212
SSTR2	239031_at	somatostatin receptor 2	1.5333	0.0342
STX6	212800_at	syntaxin 6	1.5317	0.007
ANXA2P2	208816_x_at	annexin A2 pseudogene 2	1.5316	0.0462
BAIAP2-AS1	1566558_x_at	BAIAP2 antisense RNA 1	-1.5313	0.0168
UBR7	218108_at	ubiquitin protein ligase E3 component n-recognin 7 (putative)	-1.5309	0.0101
GRAMD2	229616_s_at	GRAM domain containing 2	-1.5308	0.003
LOC100509205	232320_at	uncharacterized LOC100509205	1.5306	0.0081
ELOVL3	234513_at	ELOVL fatty acid elongase 3	-1.5304	0.0327
RBFOX2	213901_x_at	RNA binding protein, fox-1 homolog (C. elegans) 2	1.5304	0.0033
HOMEZ	231868_at	homeobox and leucine zipper encoding	1.5282	0.0213
DYRK2	202968_s_at	dual-specificity tyrosine-(Y)-phosphorylation regulated kinase 2	1.5281	0.0132
CSNK1E	202332_at	casein kinase 1, epsilon	1.528	0.0056
VPS53	235710_at	vacuolar protein sorting 53 homolog (S. cerevisiae)	1.5273	0.0111
SLC45A3	228696_at	solute carrier family 45, member 3	1.527	0.0429
B4GALT7	222191_s_at	xylosylprotein beta 1,4-galactosyltransferase, polypeptide 7	1.5267	0.0222
244678_at	244678_at		-1.5262	0.0209
PUS7L	221025_x_at	pseudouridylate synthase 7 homolog (S. cerevisiae)-like	1.5258	0.0181
AI732596	240991_at		1.5258	0.0435
VAV3	218807_at	vav 3 guanine nucleotide exchange factor	-1.5248	0.0486
CEBPA	204039_at	CCAAT/enhancer binding protein (C/EBP), alpha	-1.5247	0.0162
LTV1	225748_at	LTV1 homolog (S. cerevisiae)	1.5243	0.0177
PRKAR2A	225011_at	protein kinase, cAMP-dependent, regulatory, type II, alpha	1.5241	0.0305
BTF3L4	225976_at	basic transcription factor 3-like 4	1.524	0.0001
LOC554206	1554185_at	leucine carboxyl methyltransferase 1 pseudogene	-1.5239	0.0065
AK024924	234206_at		1.5233	0.0128
OR1Q1	1567065_at	olfactory receptor, family 1, subfamily Q, member 1	-1.5232	0.0041
RAB5A	240990_at	RAB5A, member RAS oncogene family	1.5231	0.0086
229519_at	229519_at		-1.5229	0.0249
GH1	211151_x_at	growth hormone 1	-1.5229	0.049
DOLK	204488_at	dolichol kinase	1.5226	0.0068
MICB	206247_at	MHC class I polypeptide-related sequence B	1.5222	0.0477
LRRC8A	224624_at	leucine rich repeat containing 8 family, member A	1.5216	0.0381
219585_at	219585_at		-1.5211	0.0177
NENF	214075_at	neudesin neurotrophic factor	1.5206	0.0385
1553840_a_at	1553840_a_at		1.5204	0.0367
PLCE1	205111_s_at	phospholipase C, epsilon 1	-1.5204	0.0016
PHLDB2	225688_s_at	pleckstrin homology-like domain, family B, member 2	1.5199	0.0001
TBC1D30	215186_at	TBC1 domain family, member 30	1.5192	0.0258
SCFD1	215548_s_at	sec1 family domain containing 1	1.519	0.0015
ZNF613	219851_at	zinc finger protein 613	-1.5186	0.0217
211042_x_at	211042_x_at		1.5179	0.0019
WBP11	217822_at	WW domain binding protein 11	-1.5172	0.0014
PNPLA5	233597_at	patatin-like phospholipase domain containing 5	-1.5172	0.0396
SLC39A9	217859_s_at	solute carrier family 39 (zinc transporter), member 9	1.5169	0.0091
1568191_at	1568191_at		-1.5163	0.0116
SLC12A8	240612_at	solute carrier family 12 (potassium/chloride transporters), member 8	1.5162	0.0492
CREBRF	238476_at	CREB3 regulatory factor	-1.5152	0.0067
SSH3	219919_s_at	slingshot homolog 3 (Drosophila)	-1.5151	0.0198
MYH11	201497_x_at	myosin, heavy chain 11, smooth muscle	-1.5147	0.0163
FTX	239008_at	FTX transcript, XIST regulator (non-protein coding)	-1.5133	0.0345
SPATA2	204433_s_at	spermatogenesis associated 2	1.5133	0.018
AW299815	241815_at		-1.5127	0.0234
KRCC1	218303_x_at	lysine-rich coiled-coil 1	-1.5115	0.0075
AA114990	238745_at		-1.5115	0.0342
BC039327	1557875_at		1.5113	0.0477
NFE2L3	204702_s_at	nuclear factor (erythroid-derived 2)-like 3	1.5112	0.0174
C10orf82	231609_at	chromosome 10 open reading frame 82	-1.511	0.0393
Hs.687539	239535_at		-1.511	0.0383
PIAS2	37433_at	protein inhibitor of activated STAT, 2	1.5103	0.0035
Hs.323560	1558236_at		-1.5099	0.028
UBL3	201534_s_at	ubiquitin-like 3	-1.5098	0.0029
KLHL36	227319_at	kelch-like 36 (Drosophila)	1.5088	0.0378
NXPE3	243606_at	neurexophilin and PC-esterase domain family, member 3	-1.5084	0.0255
CXXC5	233955_x_at	CXXC finger protein 5	-1.5084	0.0016
BG401950	235295_at		1.5084	0.0377
BE672045	227395_at		-1.5083	0.0321
IGF2BP2	218847_at	insulin-like growth factor 2 mRNA binding protein 2	1.5077	0.0033
AMMECR1	204976_s_at	Alport syndrome, mental retardation, midface hypoplasia and elliptocytosis chromosomal region gene 1	1.5072	0.0354
210733_at	210733_at		-1.5072	0.0459
AL832994	1566498_at		-1.5071	0.0464
CDV3	213548_s_at	CDV3 homolog (mouse)	1.5062	0.0003
241392_at	241392_at		1.5062	0.0279
COL6A2	209156_s_at	collagen, type VI, alpha 2	1.5058	0.0353
LCP1	208885_at	lymphocyte cytosolic protein 1 (L-plastin)	1.5045	0.0012
AMMECR1	1553219_a_at	Alport syndrome, mental retardation, midface hypoplasia and elliptocytosis chromosomal region gene 1	1.5045	0.0349
IL1RAPL1	220663_at	interleukin 1 receptor accessory protein-like 1	1.5032	0.0475
ZYG11B	227918_s_at	zyg-11 homolog B (C. elegans)	-1.5029	0.0159
TAL1	206283_s_at	T-cell acute lymphocytic leukemia 1	1.5025	0.0435
NEK8	1557170_at	NIMA (never in mitosis gene a)- related kinase 8	-1.5019	0.0384
NAV2-AS5	1562320_at	NAV2 antisense RNA 5	1.5018	0.0293
IGF2BP3	216493_s_at	insulin-like growth factor 2 mRNA binding protein 3	1.5015	0.0064
235776_x_at	235776_x_at		-1.501	0.0426
WDR48	56919_at	WD repeat domain 48	1.5007	0.0117
ANP32A	201051_at	acidic (leucine-rich) nuclear phosphoprotein 32 family, member A	1.5006	0.0018
PGS1	226266_at	phosphatidylglycerophosphate synthase 1	-1.5	0.0438
CREBRF	225956_at	CREB3 regulatory factor	-1.4998	0.0252
Hs.713069	239729_at		-1.4985	0.0453
